# Supplementary material for: Robust manipulation of the behavior of Drosophila melanogaster by a fungal pathogen in the laboratory
Source: eLife. 2018 Jul 26;7:e34414. doi: 10.7554/eLife.34414 (PMC6067884; doi:10.7554/eLife.34414)
Supplement: Supplementary file 1. [file elife-34414-supp1.xlsx]

## Sheet: All CA E. muscae cadavers
Sample date	Sample location	Host species	Animals genotyped	Collected by	% Identity to E. muscae 'Berkeley' LSU	% Identity to E. muscae 'Berkeley' ITS
Oct, 2014	Santa Cruz County	D. melanogaster	1	Quan, AS, Schiabor, KM	0.99	1
Aug-Sep, 2015	Alameda County	D. melanogaster, D. simulans, D. hydei, D. immigrans	12	Elya, C	1	1
Sep, 2015	Santa Cruz County	D. melanogaster	1	Elya, C	1	0.99
Nov, 2015	Santa Cruz County	D. melanogaster	4	Quan, AS	1	0.99
Oct, 2016	Sonoma County	D. melanogaster	1	Quan, AS	N/A	0.99
Apr, 2017	Riverside County	D. pseudoobscura	1	Bracewell, RR	0.96	0.8
Aug, 2017	Fresno County	D. repleta	1	Bracewell, RR	0.71	0.74
