# Supplementary material for: Robust manipulation of the behavior of Drosophila melanogaster by a fungal pathogen in the laboratory
Source: eLife. 2018 Jul 26;7:e34414. doi: 10.7554/eLife.34414 (PMC6067884; doi:10.7554/eLife.34414)
Supplement: Supplementary file 2. [file elife-34414-supp2.xlsx]

## Sheet: Sheet1
Report	Isolated from	Infected host	# of nuclei	Diameter of nuclei (µm)	Conidium length (µm)	Conidium width (µm)
Present study1	Drosophila spp.	D. melanogaster	13.9-14.9	3.7-4.1	23.5-26.1	18.4-20.5
			(8-22)	(2.8-5.8)	(19.2-31.8)	(14.6-26.7)
[21]2	Drosophila spp.	Drosophila spp.	15.3-15.9	4.4	26.0-27.6	21.7-22.9 (17-27)
					(23-30)
[61]3	M. domestica	D. suzukii	12.8-13.8 (11–16)	NA	27.9-29.1	22.4-23.2
					(25.2-36.8)	(19.7-27.6)
[62]4	M. domestica	M. domestica	15.2-20.2 (10-27)	3.9-4.4 (3.5-5.5)	26.9-31.1 (21-35)	20.4-24.2 (16-29)
1 Measurements are given as range in means of three series of 50 objects (either neuclei or conidia, as stated) per host.
2 Measurements given as reported, unknown number of conidia measured
3 Measurements are given as reported, nuclei of 12 conidia from one animal were counted, 20 conidia were measured for length and width
4 Redescribed type species of E. muscae in type host, M. domestica, for reference. Measurements were taken of 8-27 series of 50 objects (either neuclei or conidia, as stated) per host animal.
