# Supplementary material for: Robust manipulation of the behavior of Drosophila melanogaster by a fungal pathogen in the laboratory
Source: eLife. 2018 Jul 26;7:e34414. doi: 10.7554/eLife.34414 (PMC6067884; doi:10.7554/eLife.34414)
Supplement: Supplementary file 4. — PANTHER GO-term analysis (complete biological process) for genes in Groups i-v (Figure 4D). FDR column lists the p-value from a Fisher’s Exact test with false discovery rate correction for multiple testing. [file elife-34414-supp4.xlsx]

## Sheet: Parent GO terms only
Group	GO term	Fold enrichment	FDR
i	eggshell chorion gene amplification (GO:0007307)	2.87	0.0217
i	snRNA 3'-end processing (GO:0034472)	2.87	0.0114
i	tRNA aminoacylation for protein translation (GO:0006418)	2.8	9.62e-05
i	mitochondrial translation (GO:0032543)	2.78	1.25e-10
i	oocyte karyosome formation (GO:0030717)	2.78	0.00134
i	negative regulation of chromatin organization (GO:1905268)	2.74	0.0187
i	nuclear-transcribed mRNA catabolic process, deadenylation-dependent decay (GO:0000288)	2.73	0.0252
i	protein targeting to ER (GO:0045047)	2.72	0.0341
i	regulation of DNA recombination (GO:0000018)	2.72	0.0465
i	negative regulation of chromosome segregation (GO:0051985)	2.72	0.0464
i	transcription by RNA polymerase III (GO:0006383)	2.72	0.0463
i	spliceosomal snRNP assembly (GO:0000387)	2.72	0.0462
i	nucleosome assembly (GO:0006334)	2.69	0.0035
i	nucleotide-excision repair (GO:0006289)	2.67	0.00551
i	regulation of cyclin-dependent protein serine/threonine kinase activity (GO:0000079)	2.64	0.0187
i	mitochondrial RNA metabolic process (GO:0000959)	2.63	0.0257
i	maturation of LSU-rRNA (GO:0000470)	2.63	0.0257
i	metaphase plate congression (GO:0051310)	2.62	0.023
i	rRNA modification (GO:0000154)	2.61	0.0306
i	reciprocal meiotic recombination (GO:0007131)	2.59	0.00739
i	regulation of response to DNA damage stimulus (GO:2001020)	2.56	0.0121
i	RNA methylation (GO:0001510)	2.55	0.000596
i	DNA damage checkpoint (GO:0000077)	2.53	0.00482
i	regulation of G2/M transition of mitotic cell cycle (GO:0010389)	2.53	0.0048
i	negative regulation of mitotic cell cycle phase transition (GO:1901991)	2.52	0.00043
i	transcription initiation from RNA polymerase II promoter (GO:0006367)	2.51	0.00012
i	mitotic chromosome condensation (GO:0007076)	2.51	0.0387
i	double-strand break repair via homologous recombination (GO:0000724)	2.51	0.000586
i	regulation of mitotic metaphase/anaphase transition (GO:0030071)	2.51	0.00847
i	positive regulation of DNA metabolic process (GO:0051054)	2.51	0.0386
i	pole cell development (GO:0007277)	2.49	0.0155
i	mRNA polyadenylation (GO:0006378)	2.44	0.026
i	positive regulation of cell cycle phase transition (GO:1901989)	2.44	0.026
i	maturation of SSU-rRNA from tricistronic rRNA transcript (SSU-rRNA, 5.8S rRNA, LSU-rRNA) (GO:0000462)	2.43	0.0103
i	mRNA export from nucleus (GO:0006406)	2.42	0.0053
i	regulation of G1/S transition of mitotic cell cycle (GO:2000045)	2.41	0.0451
i	heterochromatin organization (GO:0070828)	2.4	0.00702
i	protein import into nucleus (GO:0006606)	2.4	0.000407
i	cytoplasmic translation (GO:0002181)	2.4	1.87e-08
i	positive regulation of mitotic cell cycle (GO:0045931)	2.39	0.00362
i	sister chromatid cohesion (GO:0007062)	2.37	0.0314
i	regulation of DNA-templated transcription, elongation (GO:0032784)	2.37	0.0313
i	female meiosis chromosome segregation (GO:0016321)	2.36	0.0166
i	mitotic DNA integrity checkpoint (GO:0044774)	2.36	0.0415
i	germ-line cyst formation (GO:0048134)	2.35	0.0219
i	histone acetylation (GO:0016573)	2.34	3.2e-05
i	pole plasm oskar mRNA localization (GO:0045451)	2.33	0.0294
i	RNA phosphodiester bond hydrolysis (GO:0090501)	2.32	0.00292
i	translational initiation (GO:0006413)	2.32	0.00147
i	chromatin silencing (GO:0006342)	2.32	3.93e-05
i	RNA interference (GO:0016246)	2.31	0.0392
i	regulation of chromatin silencing (GO:0031935)	2.31	0.00384
i	cell cycle DNA replication (GO:0044786)	2.29	0.0365
i	regulation of DNA replication (GO:0006275)	2.29	0.019
i	centrosome duplication (GO:0051298)	2.29	0.0189
i	positive regulation of translation (GO:0045727)	2.29	0.0189
i	regulation of organelle assembly (GO:1902115)	2.27	0.0473
i	negative regulation of DNA metabolic process (GO:0051053)	2.27	0.0472
i	mitotic spindle organization (GO:0007052)	2.23	0.000159
i	ATP-dependent chromatin remodeling (GO:0043044)	2.22	0.0102
i	ER to Golgi vesicle-mediated transport (GO:0006888)	2.19	0.000713
i	response to ionizing radiation (GO:0010212)	2.19	0.0378
i	histone lysine methylation (GO:0034968)	2.19	0.0175
i	positive regulation of chromatin organization (GO:1905269)	2.18	0.00831
i	germarium-derived oocyte differentiation (GO:0030706)	2.17	0.0485
i	tRNA modification (GO:0006400)	2.16	0.00529
i	meiotic spindle organization (GO:0000212)	2.15	0.0299
i	cellular response to organic cyclic compound (GO:0071407)	2.11	0.0157
i	meiotic cytokinesis (GO:0033206)	2.1	0.0226
i	regulation of histone methylation (GO:0031060)	2.05	0.0493
i	spindle assembly (GO:0051225)	2.03	0.00272
i	regulation of protein stability (GO:0031647)	2.02	0.0257
i	protein deubiquitination (GO:0016579)	2.02	0.0417
i	positive regulation of protein complex assembly (GO:0031334)	2.02	0.0168
i	morphogenesis of follicular epithelium (GO:0016333)	1.99	0.0317
i	monocarboxylic acid catabolic process (GO:0072329)	1.99	0.0317
i	negative regulation of translation (GO:0017148)	1.96	0.0315
i	regulation of alternative mRNA splicing, via spliceosome (GO:0000381)	1.94	0.00235
i	cortical actin cytoskeleton organization (GO:0030866)	1.93	0.0297
i	protein-containing complex disassembly (GO:0032984)	1.91	0.038
i	proteasome-mediated ubiquitin-dependent protein catabolic process (GO:0043161)	1.91	2.53e-06
i	regulation of protein catabolic process (GO:0042176)	1.91	0.0193
i	male meiotic nuclear division (GO:0007140)	1.9	0.00721
i	mitotic cytokinesis (GO:0000281)	1.9	0.0164
i	Golgi organization (GO:0007030)	1.89	0.00309
i	germ-line stem cell population maintenance (GO:0030718)	1.89	0.0121
i	negative regulation of protein modification process (GO:0031400)	1.88	0.00594
i	protein polyubiquitination (GO:0000209)	1.87	0.00497
i	hemopoiesis (GO:0030097)	1.85	0.0145
i	asymmetric stem cell division (GO:0098722)	1.84	0.0284
i	cellularization (GO:0007349)	1.84	0.00377
i	dorsal/ventral axis specification (GO:0009950)	1.82	0.0227
i	nucleus organization (GO:0006997)	1.82	0.0147
i	regulation of embryonic development (GO:0045995)	1.81	0.0108
i	positive regulation of cellular catabolic process (GO:0031331)	1.78	0.029
i	negative regulation of neurogenesis (GO:0050768)	1.78	0.045
i	regulation of actin filament organization (GO:0110053)	1.77	0.0384
i	protein glycosylation (GO:0006486)	1.73	0.035
i	protein localization to membrane (GO:0072657)	1.68	0.0156
i	regulation of cellular component size (GO:0032535)	1.65	0.00173
i	regulation of cellular localization (GO:0060341)	1.61	0.0205
i	protein folding (GO:0006457)	1.61	0.0407
i	larval development (GO:0002164)	1.59	0.0115
i	positive regulation of catalytic activity (GO:0043085)	1.53	0.00497
i	positive regulation of protein modification process (GO:0031401)	1.53	0.0189
i	mitochondrion organization (GO:0007005)	1.5	0.0119
i	programmed cell death (GO:0012501)	1.49	0.0459
i	regulation of apoptotic process (GO:0042981)	1.49	0.0115
i	establishment or maintenance of cell polarity (GO:0007163)	1.46	0.0201
i	supramolecular fiber organization (GO:0097435)	1.46	0.0452
i	positive regulation of transcription by RNA polymerase II (GO:0045944)	1.43	0.00383
i	regulation of cell proliferation (GO:0042127)	1.43	0.0286
i	positive regulation of signal transduction (GO:0009967)	1.41	0.00403
i	negative regulation of signal transduction (GO:0009968)	1.41	0.00763
i	protein phosphorylation (GO:0006468)	1.4	0.0182
i	spermatogenesis (GO:0007283)	1.39	0.0363
i	regulation of growth (GO:0040008)	1.37	0.029
i	regulation of intracellular signal transduction (GO:1902531)	1.34	0.0259
i	Unclassified (UNCLASSIFIED)	0.76	1.24e-10
i	modulation of chemical synaptic transmission (GO:0050804)	0.49	0.029
i	mesoderm development (GO:0007498)	0.45	0.0204
i	detection of abiotic stimulus (GO:0009582)	0.43	0.0339
i	detection of external stimulus (GO:0009581)	0.43	0.0339
i	chemosensory behavior (GO:0007635)	0.39	0.00093
i	chitin-based cuticle development (GO:0040003)	0.38	7.81e-06
i	regulation of membrane potential (GO:0042391)	0.38	0.018
i	sensory perception of sound (GO:0007605)	0.31	0.021
i	defense response to Gram-positive bacterium (GO:0050830)	0.31	0.0379
i	male courtship behavior (GO:0008049)	0.28	9.15e-05
i	G-protein coupled receptor signaling pathway, coupled to cyclic nucleotide second messenger (GO:0007187)	0.28	0.0279
i	cell-cell adhesion via plasma-membrane adhesion molecules (GO:0098742)	0.26	0.0056
i	sodium ion transport (GO:0006814)	0.26	0.00108
i	negative regulation of endopeptidase activity (GO:0010951)	0.15	0.0145
i	chitin metabolic process (GO:0006030)	0.15	5.42e-08
i	body morphogenesis (GO:0010171)	0.11	0.0484
i	response to pheromone (GO:0019236)	0.1	0.0338
i	neuropeptide signaling pathway (GO:0007218)	0.05	3.01e-05
i	detection of chemical stimulus involved in sensory perception of smell (GO:0050911)	0.04	6.38e-07
i	regulation of female receptivity, post-mating (GO:0046008)	< 0.01	0.0308
i	response to carbon dioxide (GO:0010037)	< 0.01	1.84e-05
i	ATP synthesis coupled proton transport (GO:0015986)	< 0.01	0.0209
i	sperm competition (GO:0046692)	< 0.01	0.0208
i	fatty acid elongation, polyunsaturated fatty acid (GO:0034626)	< 0.01	0.0461
i	fatty acid elongation, monounsaturated fatty acid (GO:0034625)	< 0.01	0.0461
i	sensory perception of bitter taste (GO:0050913)	< 0.01	1.09e-05
i	detection of chemical stimulus involved in sensory perception of taste (GO:0050912)	< 0.01	0.02
i	fatty acid elongation, saturated fatty acid (GO:0019367)	< 0.01	0.0459
ii	pheromone metabolic process (GO:0042810)	8.1	0.0478
ii	glycogen biosynthetic process (GO:0005978)	8.1	0.0475
ii	cuticle chitin biosynthetic process (GO:0006035)	8.1	0.0473
ii	oligosaccharide catabolic process (GO:0009313)	7.29	0.00235
ii	vitelline membrane formation involved in chorion-containing eggshell formation (GO:0007305)	6.73	0.00341
ii	glucose import (GO:0046323)	5.83	0.000849
ii	melanin biosynthetic process (GO:0042438)	5.19	0.0216
ii	sterol transport (GO:0015918)	3.8	0.0475
ii	midgut development (GO:0007494)	3.33	0.0267
ii	cuticle pigmentation (GO:0048067)	3.17	0.0178
ii	fatty acid biosynthetic process (GO:0006633)	3.14	0.00143
ii	sensory perception of pain (GO:0019233)	2.29	0.0461
ii	small molecule catabolic process (GO:0044282)	2.01	0.0312
ii	nervous system development (GO:0007399)	0.71	0.0496
ii	positive regulation of transcription, DNA-templated (GO:0045893)	0.46	0.00628
ii	regulation of signal transduction (GO:0009966)	0.46	2.43e-05
ii	negative regulation of transcription, DNA-templated (GO:0045892)	0.45	0.0153
ii	organelle assembly (GO:0070925)	0.44	0.00925
ii	imaginal disc-derived wing morphogenesis (GO:0007476)	0.43	0.0447
ii	regulation of phosphate metabolic process (GO:0019220)	0.42	0.0278
ii	regulation of transcription by RNA polymerase II (GO:0006357)	0.4	2.04e-06
ii	positive regulation of cellular component organization (GO:0051130)	0.39	0.0148
ii	regulation of protein modification process (GO:0031399)	0.38	0.00328
ii	organophosphate biosynthetic process (GO:0090407)	0.35	0.0301
ii	establishment of organelle localization (GO:0051656)	0.29	0.018
ii	RNA localization (GO:0006403)	0.29	0.0359
ii	mitochondrion organization (GO:0007005)	0.29	0.0139
ii	meiotic nuclear division (GO:0140013)	0.27	0.0213
ii	purine ribonucleoside triphosphate metabolic process (GO:0009205)	0.26	0.0447
ii	posttranscriptional regulation of gene expression (GO:0010608)	0.25	0.00956
ii	cellular protein-containing complex assembly (GO:0034622)	0.24	2.85e-06
ii	cell proliferation (GO:0008283)	0.22	0.00625
ii	gene silencing (GO:0016458)	0.21	0.0299
ii	negative regulation of cellular protein metabolic process (GO:0032269)	0.2	0.00256
ii	establishment of protein localization to organelle (GO:0072594)	0.18	0.00518
ii	regulation of protein complex assembly (GO:0043254)	0.17	0.0454
ii	transcription by RNA polymerase II (GO:0006366)	0.17	0.0333
ii	positive regulation of hydrolase activity (GO:0051345)	0.17	0.0332
ii	nucleocytoplasmic transport (GO:0006913)	0.17	0.033
ii	spermatid differentiation (GO:0048515)	0.16	0.0255
ii	spindle organization (GO:0007051)	0.16	0.0189
ii	response to organonitrogen compound (GO:0010243)	0.14	0.0103
ii	Golgi vesicle transport (GO:0048193)	0.14	0.00745
ii	regulation of proteolysis (GO:0030162)	0.14	0.00742
ii	regulation of gene expression, epigenetic (GO:0040029)	0.13	0.0028
ii	intracellular protein transport (GO:0006886)	0.13	5.77e-09
ii	regulation of protein localization (GO:0032880)	0.1	0.0494
ii	DNA replication (GO:0006260)	0.1	0.0493
ii	protein-containing complex localization (GO:0031503)	0.1	0.0491
ii	microtubule cytoskeleton organization involved in mitosis (GO:1902850)	0.1	0.034
ii	stem cell division (GO:0017145)	0.1	0.0339
ii	regulation of mitotic cell cycle phase transition (GO:1901990)	0.1	0.0253
ii	cellular component disassembly (GO:0022411)	0.1	0.0252
ii	cellularization (GO:0007349)	0.1	0.0251
ii	DNA packaging (GO:0006323)	0.09	0.0189
ii	asymmetric cell division (GO:0008356)	0.09	0.0189
ii	negative regulation of intracellular signal transduction (GO:1902532)	0.08	0.0102
ii	rRNA processing (GO:0006364)	0.08	0.00517
ii	proteasome-mediated ubiquitin-dependent protein catabolic process (GO:0043161)	0.05	6.01e-05
ii	mRNA splicing, via spliceosome (GO:0000398)	0.05	2.03e-06
ii	protein polyubiquitination (GO:0000209)	< 0.01	0.0107
ii	histone acetylation (GO:0016573)	< 0.01	0.0291
ii	mitotic sister chromatid segregation (GO:0000070)	< 0.01	0.0153
ii	centrosome cycle (GO:0007098)	< 0.01	0.0399
ii	regulation of mitotic nuclear division (GO:0007088)	< 0.01	0.0295
ii	transport along microtubule (GO:0010970)	< 0.01	0.0205
ii	RNA catabolic process (GO:0006401)	< 0.01	0.0294
ii	endosomal transport (GO:0016197)	< 0.01	0.00528
ii	chromatin remodeling (GO:0006338)	< 0.01	0.00392
ii	DNA recombination (GO:0006310)	< 0.01	0.0151
ii	double-strand break repair (GO:0006302)	< 0.01	0.0207
ii	nucleosome organization (GO:0034728)	< 0.01	0.0398
ii	mitochondrial translation (GO:0032543)	< 0.01	0.00362
ii	regulation of chromatin organization (GO:1902275)	< 0.01	0.000455
ii	detection of chemical stimulus involved in sensory perception of smell (GO:0050911)	< 0.01	0.0406
ii	positive regulation of cell cycle (GO:0045787)	< 0.01	0.029
iii	neuron cell-cell adhesion (GO:0007158)	5.62	0.0415
iii	rhodopsin mediated signaling pathway (GO:0016056)	5.51	0.00212
iii	synaptic transmission, cholinergic (GO:0007271)	5.14	0.0308
iii	thermotaxis (GO:0043052)	5	0.00115
iii	entrainment of circadian clock by photoperiod (GO:0043153)	4.67	0.0439
iii	presynaptic membrane organization (GO:0097090)	4.67	0.0438
iii	negative regulation of synaptic transmission (GO:0050805)	4.39	0.00455
iii	deactivation of rhodopsin mediated signaling (GO:0016059)	4.16	0.0163
iii	positive regulation of cytosolic calcium ion concentration (GO:0007204)	4.01	0.0305
iii	adenylate cyclase-inhibiting G-protein coupled receptor signaling pathway (GO:0007193)	4.01	0.0304
iii	visual perception (GO:0007601)	4.01	0.00321
iii	regulation of neuromuscular synaptic transmission (GO:1900073)	3.75	0.00782
iii	neuropeptide signaling pathway (GO:0007218)	3.49	1.39e-05
iii	positive regulation of circadian rhythm (GO:0042753)	3.36	0.0468
iii	regulation of membrane potential (GO:0042391)	3.33	3.1e-07
iii	regulation of heart contraction (GO:0008016)	3.32	0.0117
iii	larval locomotory behavior (GO:0008345)	3.21	0.00521
iii	positive regulation of behavior (GO:0048520)	3.21	0.0209
iii	cyclic nucleotide metabolic process (GO:0009187)	3.21	0.0414
iii	regulation of exocytosis (GO:0017157)	3.21	0.0292
iii	potassium ion transmembrane transport (GO:0071805)	3.14	0.00229
iii	sensory perception of sound (GO:0007605)	3.01	0.000245
iii	adenylate cyclase-modulating G-protein coupled receptor signaling pathway (GO:0007188)	3	0.00352
iii	regulation of circadian sleep/wake cycle (GO:0042749)	2.98	0.00713
iii	sodium ion transmembrane transport (GO:0035725)	2.95	0.0138
iii	homophilic cell adhesion via plasma membrane adhesion molecules (GO:0007156)	2.87	0.0241
iii	regulation of metal ion transport (GO:0010959)	2.85	0.0339
iii	feeding behavior (GO:0007631)	2.8	0.0263
iii	synapse assembly (GO:0007416)	2.61	0.00439
iii	amino acid transport (GO:0006865)	2.59	0.0199
iii	sleep (GO:0030431)	2.59	0.011
iii	neuromuscular junction development (GO:0007528)	2.52	0.00118
iii	motor neuron axon guidance (GO:0008045)	2.52	0.00263
iii	locomotor rhythm (GO:0045475)	2.41	0.0196
iii	developmental cell growth (GO:0048588)	2.33	0.0492
iii	gliogenesis (GO:0042063)	2.31	0.0115
iii	multicellular organismal homeostasis (GO:0048871)	2.27	0.0263
iii	adult locomotory behavior (GO:0008344)	2.27	0.00862
iii	developmental growth involved in morphogenesis (GO:0060560)	2.22	0.0128
iii	eye-antennal disc development (GO:0035214)	2.2	0.0389
iii	neurotransmitter transport (GO:0006836)	2.19	0.00108
iii	compound eye photoreceptor development (GO:0042051)	2.12	0.0291
iii	neuron recognition (GO:0008038)	2	0.0248
iii	regulation of neurotransmitter levels (GO:0001505)	1.97	0.00633
iii	memory (GO:0007613)	1.96	0.0201
iii	mating behavior (GO:0007617)	1.86	0.00729
iii	sensory perception of chemical stimulus (GO:0007606)	1.84	0.000293
iii	imaginal disc-derived appendage morphogenesis (GO:0035114)	1.57	0.0141
iii	response to oxygen-containing compound (GO:1901700)	1.56	0.0164
iii	imaginal disc morphogenesis (GO:0007560)	1.55	0.00623
iii	post-embryonic appendage morphogenesis (GO:0035120)	1.51	0.0367
iii	wing disc development (GO:0035220)	1.48	0.0333
iii	proteolysis (GO:0006508)	0.71	0.0301
iii	regulation of mitotic cell cycle (GO:0007346)	0.35	0.00382
iii	regulation of gene expression, epigenetic (GO:0040029)	0.34	0.0235
iii	mRNA splicing, via spliceosome (GO:0000398)	0.24	5.78e-05
iii	establishment of protein localization to organelle (GO:0072594)	0.24	0.000951
iii	macromolecule methylation (GO:0043414)	0.23	0.014
iii	protein targeting (GO:0006605)	0.21	0.00436
iii	ribonucleoprotein complex assembly (GO:0022618)	0.19	0.00126
iii	gene silencing (GO:0016458)	0.19	0.000935
iii	cytoskeleton-dependent cytokinesis (GO:0061640)	0.18	0.00488
iii	spindle assembly (GO:0051225)	0.17	0.0467
iii	histone acetylation (GO:0016573)	0.17	0.0476
iii	positive regulation of cell cycle (GO:0045787)	0.17	0.0474
iii	oocyte anterior/posterior axis specification (GO:0007314)	0.17	0.0473
iii	meiotic chromosome segregation (GO:0045132)	0.16	0.025
iii	rRNA processing (GO:0006364)	0.16	0.00137
iii	mitotic sister chromatid segregation (GO:0000070)	0.15	0.0189
iii	tRNA metabolic process (GO:0006399)	0.14	0.000386
iii	protein export from nucleus (GO:0006611)	0.11	0.0492
iii	ER to Golgi vesicle-mediated transport (GO:0006888)	0.09	0.0263
iii	protein-DNA complex assembly (GO:0065004)	0.09	0.0263
iii	mitotic spindle organization (GO:0007052)	0.08	0.00961
iii	double-strand break repair (GO:0006302)	0.08	0.00701
iii	DNA recombination (GO:0006310)	0.08	0.0035
iii	mitochondrial translation (GO:0032543)	0.06	0.000621
iii	cytoplasmic translation (GO:0002181)	0.06	0.000105
iii	male meiotic nuclear division (GO:0007140)	< 0.01	0.000869
iii	meiosis I (GO:0007127)	< 0.01	0.00758
iii	RNA 3'-end processing (GO:0031123)	< 0.01	0.00356
iii	transcription initiation from RNA polymerase II promoter (GO:0006367)	< 0.01	0.015
iii	regulation of sister chromatid segregation (GO:0033045)	< 0.01	0.0428
iii	nucleosome organization (GO:0034728)	< 0.01	0.00248
iii	ribosomal large subunit biogenesis (GO:0042273)	< 0.01	0.0112
iii	chromosome condensation (GO:0030261)	< 0.01	0.0215
iii	intracellular mRNA localization involved in anterior/posterior axis specification (GO:0060811)	< 0.01	0.0301
iv	defense response to bacterium (GO:0042742)	12.91	0.000279
iv	response to biotic stimulus (GO:0009607)	11.84	0.000377
iv	oxidative phosphorylation (GO:0006119)	8.33	4.49e-11
iv	tricarboxylic acid cycle (GO:0006099)	8.12	1.43e-05
iv	respiratory electron transport chain (GO:0022904)	5.39	8.52e-12
iv	generation of precursor metabolites and energy (GO:0006091)	5.35	1.1e-16
iv	immune response (GO:0006955)	4.92	0.00728
iv	female gamete generation (GO:0007292)	4.44	0.0208
iv	neuron-neuron synaptic transmission (GO:0007270)	3.25	0.044
iv	cation transport (GO:0006812)	2.86	0.0393
iv	immune system process (GO:0002376)	2.68	0.016
iv	phospholipid metabolic process (GO:0006644)	2.21	0.0484
iv	cellular process (GO:0009987)	0.77	0.0019
iv	primary metabolic process (GO:0044238)	0.75	0.00995
iv	nucleobase-containing compound metabolic process (GO:0006139)	0.59	0.00115
iv	regulation of biological process (GO:0050789)	0.58	0.0318
iv	cellular component organization (GO:0016043)	0.54	0.00782
iv	cellular component organization or biogenesis (GO:0071840)	0.5	0.00121
iv	organelle organization (GO:0006996)	0.37	0.00111
iv	regulation of nucleobase-containing compound metabolic process (GO:0019219)	0.28	0.0303
iv	sensory perception of chemical stimulus (GO:0007606)	0.2	0.0494
iv	transcription from RNA polymerase II promoter (GO:0006366)	0.19	0.0039
iv	cellular protein modification process (GO:0006464)	0.16	2.18e-05
iv	transcription, DNA-dependent (GO:0006351)	0.13	1.93e-05
iv	protein localization (GO:0008104)	0.13	0.001
iv	translation (GO:0006412)	0.12	0.0319
iv	RNA metabolic process (GO:0016070)	0.09	5.59e-12
iv	chromatin organization (GO:0006325)	< 0.01	0.0113
iv	mRNA splicing, via spliceosome (GO:0000398)	< 0.01	0.0383
iv	mRNA processing (GO:0006397)	< 0.01	0.00618
v	dorsal closure, leading edge cell differentiation (GO:0046663)	10.32	0.0286
v	cellular response to amino acid stimulus (GO:0071230)	7.51	0.00521
v	late endosome to vacuole transport (GO:0045324)	6.88	0.00735
v	heat shock-mediated polytene chromosome puffing (GO:0035080)	6.88	0.0338
v	endosome transport via multivesicular body sorting pathway (GO:0032509)	6.02	0.000218
v	cell junction maintenance (GO:0034331)	5.56	0.0334
v	selective autophagy (GO:0061912)	5.16	0.0423
v	detection of chemical stimulus involved in sensory perception of smell (GO:0050911)	4.73	2.1e-08
v	peptidoglycan recognition protein signaling pathway (GO:0061057)	4.35	0.0451
v	phosphatidylinositol phosphorylation (GO:0046854)	4.22	0.0319
v	epithelial structure maintenance (GO:0010669)	4.13	0.0221
v	positive regulation of secretion by cell (GO:1903532)	3.87	0.0121
v	establishment or maintenance of epithelial cell apical/basal polarity (GO:0045197)	3.64	0.0174
v	positive regulation of canonical Wnt signaling pathway (GO:0090263)	3.63	0.0117
v	epidermal growth factor receptor signaling pathway (GO:0007173)	3.56	0.0432
v	regulation of epidermal growth factor receptor signaling pathway (GO:0042058)	3.51	0.0029
v	positive regulation of GTPase activity (GO:0043547)	3.44	0.000965
v	septate junction assembly (GO:0019991)	3.35	0.0284
v	adherens junction organization (GO:0034332)	3.35	0.0283
v	vesicle docking involved in exocytosis (GO:0006904)	3.34	0.0408
v	organelle membrane fusion (GO:0090174)	3.12	0.0294
v	regulation of TOR signaling (GO:0032006)	3.12	0.0105
v	transport along microtubule (GO:0010970)	3.04	0.00117
v	glial cell differentiation (GO:0010001)	3.02	0.0472
v	protein autophosphorylation (GO:0046777)	3.02	0.0471
v	behavioral response to ethanol (GO:0048149)	3	0.0142
v	MAPK cascade (GO:0000165)	2.92	0.043
v	imaginal disc-derived wing hair organization (GO:0035317)	2.85	0.0472
v	regulation of JNK cascade (GO:0046328)	2.81	0.03
v	regulation of antimicrobial humoral response (GO:0002759)	2.75	0.0264
v	negative regulation of intracellular signal transduction (GO:1902532)	2.67	0.000744
v	border follicle cell migration (GO:0007298)	2.67	0.000563
v	synaptic vesicle exocytosis (GO:0016079)	2.66	0.0469
v	lipid homeostasis (GO:0055088)	2.51	0.0449
v	vesicle organization (GO:0016050)	2.37	0.0197
v	programmed cell death involved in cell development (GO:0010623)	2.32	0.0452
v	regulation of synaptic growth at neuromuscular junction (GO:0008582)	2.27	0.0211
v	positive regulation of neurogenesis (GO:0050769)	2.27	0.0489
v	small GTPase mediated signal transduction (GO:0007264)	2.25	0.0346
v	regulation of vesicle-mediated transport (GO:0060627)	2.24	0.0397
v	regulation of small GTPase mediated signal transduction (GO:0051056)	2.2	0.0421
v	cytokinesis (GO:0000910)	2.14	0.0469
v	regulation of cellular localization (GO:0060341)	2.1	0.0382
v	regulation of anatomical structure morphogenesis (GO:0022603)	1.93	0.00523
v	compound eye morphogenesis (GO:0001745)	1.92	0.0037
v	regulation of anatomical structure size (GO:0090066)	1.8	0.0241
v	positive regulation of cellular protein metabolic process (GO:0032270)	1.79	0.0158
v	positive regulation of cellular component organization (GO:0051130)	1.71	0.0383
v	protein localization (GO:0008104)	1.6	0.00085
v	neuron development (GO:0048666)	1.54	0.0119
v	cell morphogenesis (GO:0000902)	1.49	0.0396
v	heterocycle metabolic process (GO:0046483)	0.74	0.0332
v	translation (GO:0006412)	0.13	3.99e-06
v	mitochondrial gene expression (GO:0140053)	0.09	0.016
