# Supplementary material for: Robust manipulation of the behavior of Drosophila melanogaster by a fungal pathogen in the laboratory
Source: eLife. 2018 Jul 26;7:e34414. doi: 10.7554/eLife.34414 (PMC6067884; doi:10.7554/eLife.34414)
Supplement: Supplementary file 5. — PANTHER GO-term analysis (complete biological process) for colored genes in Figure 4—figure supplement 2. FDR column lists the p-value from a Fisher’s Exact test with false discovery rate correction for multiple testing. [file elife-34414-supp5.xlsx]

## Sheet: Parent GO terms only
Hours since exposure	Group with higher expression*	GO Term#	Fold enrichment^	FDR^
24	Control	NADH metabolic process (GO:0006734)	23.34	0.0416
24	Control	transmembrane receptor protein tyrosine phosphatase signaling pathway (GO:0007185)	23.34	0.0413
24	Control	glycogen biosynthetic process (GO:0005978)	20.75	0.0117
24	Control	glyceraldehyde-3-phosphate metabolic process (GO:0019682)	20.75	0.0116
24	Control	pentose metabolic process (GO:0019321)	15.56	0.0208
24	Control	NADP metabolic process (GO:0006739)	13.83	0.0265
24	Control	gluconeogenesis (GO:0006094)	13.83	0.0263
24	Control	trachea morphogenesis (GO:0060439)	13.83	0.0262
24	Control	galactose metabolic process (GO:0006012)	12.45	0.0334
24	Control	hexose catabolic process (GO:0019320)	12.45	0.033
24	Control	glutamate metabolic process (GO:0006536)	11.97	0.0119
24	Control	glycolytic process (GO:0006096)	8.12	0.0145
24	Control	fatty acid beta-oxidation (GO:0006635)	6.02	0.0394
24	Control	cellular amino acid biosynthetic process (GO:0008652)	5.07	0.0375
24	Control	oxidative phosphorylation (GO:0006119)	3.76	0.0193
24	Control	electron transport chain (GO:0022900)	3.49	0.028
24	Control	cellular respiration (GO:0045333)	3.46	0.00574
24	Control	chitin metabolic process (GO:0006030)	3.46	0.0135
24	Control	chitin-based cuticle development (GO:0040003)	3.19	0.00154
24	Control	protein metabolic process (GO:0019538)	0.62	0.0237
24	Control	reproductive process (GO:0022414)	0.53	0.0488
24	Control	multicellular organism reproduction (GO:0032504)	0.49	0.0134
24	Control	regulation of transcription by RNA polymerase II (GO:0006357)	0.27	0.00848
24	Control	positive regulation of RNA metabolic process (GO:0051254)	0.21	0.046
24	Control	positive regulation of macromolecule biosynthetic process (GO:0010557)	0.2	0.0206
24	Control	positive regulation of cellular biosynthetic process (GO:0031328)	0.18	0.00975
24	Control	positive regulation of gene expression (GO:0010628)	0.18	0.0097
24	Control	RNA processing (GO:0006396)	0.18	0.0098
24	Control	negative regulation of RNA metabolic process (GO:0051253)	0.17	0.0492
24	Control	negative regulation of gene expression (GO:0010629)	0.17	0.00401
24	Control	chromosome organization (GO:0051276)	0.16	0.00293
24	Control	mitotic cell cycle (GO:0000278)	0.15	0.0225
24	Control	negative regulation of cellular macromolecule biosynthetic process (GO:2000113)	0.15	0.0174
24	Control	cell cycle process (GO:0022402)	0.12	0.00133
24	Control	peptide biosynthetic process (GO:0043043)	0.1	0.0376
24	Control	microtubule cytoskeleton organization (GO:0000226)	0.09	0.0216
24	Control	nuclear division (GO:0000280)	< 0.01	0.0178
24	Control	DNA metabolic process (GO:0006259)	< 0.01	0.00964
24	Exposed	Toll signaling pathway (GO:0008063)	59.17	0.000876
24	Exposed	response to fungus (GO:0009620)	42.99	9.54e-06
24	Exposed	antimicrobial humoral response (GO:0019730)	26.2	0.0112
24	Exposed	response to bacterium (GO:0009617)	16.71	4.47e-06
24	Exposed	defense response (GO:0006952)	12.29	6.87e-06
48	Control	None	N/A	N/A
48	Exposed	None	N/A	N/A
72	Control	mitotic DNA replication checkpoint (GO:0033314)	5.58	0.00417
72	Control	centromere complex assembly (GO:0034508)	5.58	0.015
72	Control	transcriptional open complex formation at RNA polymerase II promoter (GO:0001113)	5.58	0.015
72	Control	promoter clearance from RNA polymerase II promoter (GO:0001111)	5.58	0.0149
72	Control	regulation of mitotic cell cycle, embryonic (GO:0009794)	5.18	0.000971
72	Control	rRNA catabolic process (GO:0016075)	5.12	0.00347
72	Control	nuclear pore organization (GO:0006999)	5.02	0.0122
72	Control	positive regulation of nuclear-transcribed mRNA catabolic process, deadenylation-dependent decay (GO:1900153)	4.96	0.0229
72	Control	positive regulation of posttranscriptional gene silencing (GO:0060148)	4.88	0.0428
72	Control	female meiosis I (GO:0007144)	4.88	0.0427
72	Control	transcription by RNA polymerase I (GO:0006360)	4.88	0.0427
72	Control	DNA replication-independent nucleosome organization (GO:0034724)	4.88	0.0426
72	Control	nuclear-transcribed mRNA catabolic process, exonucleolytic, 3'-5' (GO:0034427)	4.88	0.0425
72	Control	mitotic spindle assembly checkpoint (GO:0007094)	4.78	0.0028
72	Control	spindle assembly involved in female meiosis (GO:0007056)	4.78	0.00279
72	Control	nucleosome mobilization (GO:0042766)	4.57	0.0181
72	Control	eggshell chorion gene amplification (GO:0007307)	4.46	0.00051
72	Control	histone mRNA metabolic process (GO:0008334)	4.46	0.034
72	Control	positive regulation of transcription by RNA polymerase I (GO:0045943)	4.46	0.0339
72	Control	spliceosomal snRNP assembly (GO:0000387)	4.41	0.000946
72	Control	nuclear RNA surveillance (GO:0071027)	4.39	0.00776
72	Control	mRNA polyadenylation (GO:0006378)	4.34	5.03e-05
72	Control	snRNA 3'-end processing (GO:0034472)	4.31	0.000401
72	Control	attachment of spindle microtubules to kinetochore (GO:0008608)	4.29	0.0145
72	Control	DNA strand elongation involved in DNA replication (GO:0006271)	4.19	0.00607
72	Control	DNA replication initiation (GO:0006270)	4.19	0.00137
72	Control	anaphase-promoting complex-dependent catabolic process (GO:0031145)	4.09	0.0112
72	Control	DNA-dependent DNA replication maintenance of fidelity (GO:0045005)	4.09	0.0111
72	Control	snoRNA 3'-end processing (GO:0031126)	4.06	0.0477
72	Control	spindle elongation (GO:0051231)	4.06	0.0476
72	Control	male germ-line stem cell population maintenance (GO:0036098)	3.99	0.02
72	Control	NLS-bearing protein import into nucleus (GO:0006607)	3.99	0.02
72	Control	negative regulation of DNA recombination (GO:0045910)	3.99	0.02
72	Control	mRNA export from nucleus (GO:0006406)	3.97	7.87e-06
72	Control	female meiosis chromosome segregation (GO:0016321)	3.94	3.48e-05
72	Control	meiosis II (GO:0007135)	3.86	0.0369
72	Control	pseudouridine synthesis (GO:0001522)	3.86	0.0368
72	Control	mRNA cleavage (GO:0006379)	3.86	0.0368
72	Control	dorsal/ventral axis specification, ovarian follicular epithelium (GO:0008069)	3.86	0.0367
72	Control	sister chromatid cohesion (GO:0007062)	3.85	0.00026
72	Control	positive regulation of chromatin silencing (GO:0031937)	3.81	0.00273
72	Control	regulation of cyclin-dependent protein serine/threonine kinase activity (GO:0000079)	3.8	0.00114
72	Control	mitotic metaphase plate congression (GO:0007080)	3.72	0.0119
72	Control	regulation of meiotic cell cycle (GO:0051445)	3.72	0.0118
72	Control	regulation of oskar mRNA translation (GO:0046011)	3.72	0.0279
72	Control	piRNA metabolic process (GO:0034587)	3.72	0.0279
72	Control	protein depolymerization (GO:0051261)	3.72	0.0278
72	Control	positive regulation of mitotic cell cycle phase transition (GO:1901992)	3.72	0.00205
72	Control	nucleotide-excision repair (GO:0006289)	3.66	0.000664
72	Control	N-terminal protein amino acid modification (GO:0031365)	3.61	0.0208
72	Control	oocyte localization involved in germarium-derived egg chamber formation (GO:0030720)	3.59	0.0492
72	Control	negative regulation of chromatin organization (GO:1905268)	3.55	0.00676
72	Control	mitotic DNA damage checkpoint (GO:0044773)	3.52	0.0158
72	Control	somatic stem cell population maintenance (GO:0035019)	3.52	0.0157
72	Control	mitotic chromosome condensation (GO:0007076)	3.49	0.00507
72	Control	positive regulation of DNA metabolic process (GO:0051054)	3.49	0.00506
72	Control	nuclear-transcribed mRNA catabolic process, deadenylation-dependent decay (GO:0000288)	3.45	0.012
72	Control	germarium-derived female germ-line cyst formation (GO:0030727)	3.45	0.012
72	Control	chromosome separation (GO:0051304)	3.45	0.012
72	Control	female germ-line stem cell asymmetric division (GO:0048132)	3.41	0.0281
72	Control	DNA geometric change (GO:0032392)	3.41	0.0281
72	Control	regulation of DNA replication (GO:0006275)	3.35	0.000681
72	Control	regulation of G1/S transition of mitotic cell cycle (GO:2000045)	3.35	0.00675
72	Control	pole cell formation (GO:0007279)	3.35	0.0208
72	Control	oocyte karyosome formation (GO:0030717)	3.31	0.00157
72	Control	nucleosome assembly (GO:0006334)	3.31	0.00157
72	Control	rRNA modification (GO:0000154)	3.3	0.0158
72	Control	negative regulation of smoothened signaling pathway (GO:0045879)	3.3	0.0157
72	Control	regulation of chromatin assembly or disassembly (GO:0001672)	3.28	0.0487
72	Control	regulation of DNA repair (GO:0006282)	3.28	0.0487
72	Control	female germ-line stem cell population maintenance (GO:0036099)	3.26	0.0119
72	Control	maturation of LSU-rRNA (GO:0000470)	3.26	0.0119
72	Control	cleavage involved in rRNA processing (GO:0000469)	3.19	0.0276
72	Control	pole plasm oskar mRNA localization (GO:0045451)	3.14	0.00368
72	Control	double-strand break repair via homologous recombination (GO:0000724)	3.14	0.000231
72	Control	mitotic spindle assembly (GO:0090307)	3.12	0.00273
72	Control	intracellular receptor signaling pathway (GO:0030522)	3.07	0.0471
72	Control	maturation of SSU-rRNA from tricistronic rRNA transcript (SSU-rRNA, 5.8S rRNA, LSU-rRNA) (GO:0000462)	3.04	0.00762
72	Control	histone exchange (GO:0043486)	3.04	0.00761
72	Control	maturation of 5.8S rRNA (GO:0000460)	3.01	0.0195
72	Control	microtubule polymerization or depolymerization (GO:0031109)	2.98	0.0166
72	Control	cell cycle DNA replication (GO:0044786)	2.98	0.0166
72	Control	tRNA aminoacylation for protein translation (GO:0006418)	2.92	0.00222
72	Control	nuclear migration (GO:0007097)	2.88	0.0184
72	Control	centrosome duplication (GO:0051298)	2.87	0.00969
72	Control	positive regulation of translation (GO:0045727)	2.87	0.00967
72	Control	heterochromatin organization (GO:0070828)	2.87	0.00697
72	Control	germarium-derived oocyte fate determination (GO:0007294)	2.79	0.0407
72	Control	regulation of JAK-STAT cascade (GO:0046425)	2.79	0.0406
72	Control	negative regulation of canonical Wnt signaling pathway (GO:0090090)	2.79	0.0154
72	Control	regulation of cell division (GO:0051302)	2.79	0.0209
72	Control	regulation of protein modification by small protein conjugation or removal (GO:1903320)	2.71	0.018
72	Control	mitochondrial translation (GO:0032543)	2.71	2.98e-06
72	Control	regulation of histone modification (GO:0031056)	2.66	0.000437
72	Control	histone lysine methylation (GO:0034968)	2.66	0.00863
72	Control	histone acetylation (GO:0016573)	2.64	0.000153
72	Control	telomere maintenance (GO:0000723)	2.64	0.0157
72	Control	regulation of protein stability (GO:0031647)	2.63	0.00395
72	Control	mitotic cell cycle phase transition (GO:0044772)	2.62	0.0396
72	Control	negative regulation of neuroblast proliferation (GO:0007406)	2.62	0.0394
72	Control	homologous recombination (GO:0035825)	2.62	0.0394
72	Control	protein modification by small protein removal (GO:0070646)	2.6	0.0013
72	Control	negative regulation of translation (GO:0017148)	2.58	0.0033
72	Control	chromatin silencing (GO:0006342)	2.58	0.000195
72	Control	protein polymerization (GO:0051258)	2.54	0.0458
72	Control	posttranscriptional gene silencing by RNA (GO:0035194)	2.51	0.00969
72	Control	oocyte dorsal/ventral axis specification (GO:0007310)	2.45	0.0334
72	Control	positive regulation of cell growth (GO:0030307)	2.37	0.0233
72	Control	male meiotic nuclear division (GO:0007140)	2.37	0.00111
72	Control	regulation of cellular protein localization (GO:1903827)	2.34	0.0272
72	Control	regulation of alternative mRNA splicing, via spliceosome (GO:0000381)	2.31	0.00116
72	Control	response to ecdysone (GO:0035075)	2.31	0.0495
72	Control	dorsal appendage formation (GO:0046843)	2.28	0.0397
72	Control	neuroblast proliferation (GO:0007405)	2.21	0.0312
72	Control	hemopoiesis (GO:0030097)	2.2	0.00779
72	Control	regulation of protein catabolic process (GO:0042176)	2.2	0.0151
72	Control	negative regulation of protein modification process (GO:0031400)	1.92	0.0328
72	Control	regulation of cell size (GO:0008361)	1.92	0.0205
72	Control	protein folding (GO:0006457)	1.91	0.0121
72	Control	regulation of protein complex assembly (GO:0043254)	1.88	0.0165
72	Control	regulation of cytoskeleton organization (GO:0051493)	1.79	0.00809
72	Control	positive regulation of cellular component biogenesis (GO:0044089)	1.71	0.0438
72	Control	protein ubiquitination (GO:0016567)	1.63	0.0337
72	Control	supramolecular fiber organization (GO:0097435)	1.63	0.0304
72	Control	spermatogenesis (GO:0007283)	1.59	0.0103
72	Control	cell migration (GO:0016477)	1.48	0.0317
72	Control	regulation of transcription by RNA polymerase II (GO:0006357)	1.47	0.000104
72	Control	eye development (GO:0001654)	1.42	0.0336
72	Control	wing disc development (GO:0035220)	1.42	0.0321
72	Control	post-embryonic animal organ development (GO:0048569)	1.38	0.0274
72	Control	positive regulation of response to stimulus (GO:0048584)	1.36	0.0426
72	Control	epithelial tube morphogenesis (GO:0060562)	1.36	0.0412
72	Control	post-embryonic development (GO:0009791)	1.35	0.016
72	Control	Unclassified (UNCLASSIFIED)	0.68	4.23e-11
72	Control	chitin-based cuticle development (GO:0040003)	0.43	0.00885
72	Control	inorganic cation transmembrane transport (GO:0098662)	0.35	0.00117
72	Control	chemosensory behavior (GO:0007635)	0.34	0.0112
72	Control	G-protein coupled receptor signaling pathway (GO:0007186)	0.33	0.000519
72	Control	male courtship behavior (GO:0008049)	0.3	0.0145
72	Control	chitin metabolic process (GO:0006030)	0.24	0.00293
72	Control	second-messenger-mediated signaling (GO:0019932)	0.19	0.00817
72	Control	sodium ion transport (GO:0006814)	0.14	0.0064
72	Control	sensory perception of bitter taste (GO:0050913)	0.11	0.0364
72	Control	calcium ion transport (GO:0006816)	0.11	0.0369
72	Control	negative regulation of endopeptidase activity (GO:0010951)	< 0.01	0.0324
72	Control	septate junction assembly (GO:0019991)	< 0.01	0.0477
72	Control	mitochondrial electron transport, NADH to ubiquinone (GO:0006120)	< 0.01	0.0477
72	Control	detection of chemical stimulus involved in sensory perception of smell (GO:0050911)	< 0.01	0.0002
72	Control	vesicle fusion (GO:0006906)	< 0.01	0.034
72	Exposed	fatty acid derivative biosynthetic process (GO:1901570)	39.31	0.0391
96	Exposed	None	N/A	N/A
96	Control	regulation of behavior (GO:0050795)	21	0.018
96	Control	G-protein coupled receptor signaling pathway (GO:0007186)	13.37	0.00689
96	Control	locomotory behavior (GO:0007626)	12.81	0.0192
*Exposed indicates that genes are overexpressed in living exposed samples relative to control samples collected at the same time point (red dots in Figure S8); control indicates that genes are overexpressed in controls relative to exposed living samples collected at same time point (blue dots in Figure S8)
#Complete biological process
^N/A = not applicable
