# Supplementary material for: Robust manipulation of the behavior of Drosophila melanogaster by a fungal pathogen in the laboratory
Source: eLife. 2018 Jul 26;7:e34414. doi: 10.7554/eLife.34414 (PMC6067884; doi:10.7554/eLife.34414)
Supplement: Supplementary file 6. — Transcripts in were translated and queried against the UniProt Swiss-Prot database using blastx. Uniprot identification numbers of transcripts with matches with an e-value less than 1e-40 were analyzed using PANTHER’s functional classification analysis. [file elife-34414-supp6.xlsx]

## Sheet: Emus transcripts - Fig S10, S11
Overexpressed in exposed vs. control	Gene ID	Protein ID	Gene name/symbol	PANTHER family/subfamily	PANTHER protein class	Species
48 hours	YEAST|SGD=S000000604|UniProtKB=P25371	P25371	Probable ATP-dependent permease;ADP1;ortholog	ATP-DEPENDENT PERMEASE-RELATED (PTHR19241:SF269)	ATP-binding cassette (ABC) transporter(PC00003)	Saccharomyces cerevisiae
48 hours	SCHPO|PomBase=SPAC1B2.03c|UniProtKB=Q9UTF7	Q9UTF7	Putative elongation of fatty acids protein 1;SPAC1B2.03c;ortholog	ELONGATION OF VERY LONG CHAIN FATTY ACIDS PROTEIN 4 (PTHR11157:SF12)	acyltransferase(PC00042)	Schizosaccharomyces pombe
72 hours	SCHPO|PomBase=SPBP16F5.03c|UniProtKB=Q9HFE8	Q9HFE8	Transcription-associated protein 1;tra1;ortholog	TRANSFORMATION/TRANSCRIPTION DOMAIN-ASSOCIATED PROTEIN (PTHR11139:SF1)	non-receptor serine/threonine protein kinase(PC00167);nucleic acid binding(PC00171);nucleotide kinase(PC00172)	Schizosaccharomyces pombe
72 hours	YEAST|SGD=S000005732|UniProtKB=P39744	P39744	Nucleolar complex protein 2;NOC2;ortholog	NUCLEOLAR COMPLEX PROTEIN 2 HOMOLOG (PTHR12687:SF4)		Saccharomyces cerevisiae
72 hours	NEUCR|EnsemblGenome=NCU02074|UniProtKB=Q7SEY9	Q7SEY9	Endoplasmic reticulum oxidoreductin-1;ero-1;ortholog	ERO1-LIKE PROTEIN (PTHR12613:SF0)	oxidoreductase(PC00176)	Neurospora crassa
72 hours	SCHPO|PomBase=SPBC1778.08c|UniProtKB=Q9Y7J4	Q9Y7J4	Actin-related protein 2/3 complex subunit 3;arc3;ortholog	ACTIN-RELATED PROTEIN 2/3 COMPLEX SUBUNIT 3 (PTHR12391:SF0)	actin family cytoskeletal protein(PC00041)	Schizosaccharomyces pombe
72 hours	SCHPO|PomBase=SPAC3H1.13|UniProtKB=Q10078	Q10078	Serine/threonine-protein kinase ppk13;ppk13;ortholog	SERINE/THREONINE-PROTEIN KINASE 16 (PTHR45998:SF2)		Schizosaccharomyces pombe
72 hours	SCHPO|PomBase=SPBC23E6.07c|UniProtKB=O60182	O60182	Replication factor C subunit 1;rfc1;ortholog	REPLICATION FACTOR C SUBUNIT 1 (PTHR23389:SF6)	DNA binding protein(PC00009)	Schizosaccharomyces pombe
72 hours	YARLI|EnsemblGenome=YALI0_F31911g|UniProtKB=P09379	P09379	GTPase-activating protein GYP7;GYP7;ortholog	LD27216P (PTHR22957:SF34)	G-protein modulator(PC00022);cysteine protease(PC00081)	Yarrowia lipolytica
72 hours	MOUSE|MGI=MGI=1098623|UniProtKB=Q8BWT1	Q8BWT1	3-ketoacyl-CoA thiolase, mitochondrial;Acaa2;ortholog	3-KETOACYL-COA THIOLASE, MITOCHONDRIAL (PTHR18919:SF107)	acetyltransferase(PC00038)	Mus musculus
72 hours	YEAST|SGD=S000001345|UniProtKB=P40506	P40506	Phosphopantothenate--cysteine ligase CAB2;CAB2;ortholog	PHOSPHOPANTOTHENATE--CYSTEINE LIGASE (PTHR12290:SF2)	ligase(PC00142)	Saccharomyces cerevisiae
72 hours	SCHPO|PomBase=SPBC32H8.03|UniProtKB=P54069	P54069	Protein bem46;bem46;ortholog	PROTEIN ABHD13 (PTHR12277:SF81)		Schizosaccharomyces pombe
72 hours	NEUCR|EnsemblGenome=NCU04074|UniProtKB=P23710	P23710	NADH-ubiquinone oxidoreductase 30.4 kDa subunit, mitochondrial;nuo-31;ortholog	NADH-UBIQUINONE OXIDOREDUCTASE SUBUNIT 9 (PTHR10884:SF10)		Neurospora crassa
72 hours	MOUSE|MGI=MGI=1914487|UniProtKB=Q3TCH7	Q3TCH7	Cullin-4A;Cul4a;ortholog	CULLIN-4A (PTHR11932:SF68)	ubiquitin-protein ligase(PC00234)	Mus musculus
72 hours	YEAST|SGD=S000003332|UniProtKB=P53258	P53258	GTPase-activating protein GYP2;MDR1;ortholog	TBC1 DOMAIN FAMILY MEMBER 9 (PTHR22957:SF289)	G-protein modulator(PC00022);cysteine protease(PC00081)	Saccharomyces cerevisiae
72 hours	CANAL|CGD=CAL0000173996|UniProtKB=Q5ACM4	Q5ACM4	Pre-rRNA-processing protein PNO1;PNO1;ortholog	RNA-BINDING PROTEIN PNO1 (PTHR12826:SF13)		Candida albicans
72 hours	SCHPO|PomBase=SPAC57A7.11|UniProtKB=P87141	P87141	Target of rapamycin complex 1 subunit mip1;mip1;ortholog	REGULATORY-ASSOCIATED PROTEIN OF MTOR (PTHR12848:SF16)		Schizosaccharomyces pombe
72 hours	SCHPO|PomBase=SPAC3H1.10|UniProtKB=Q10075	Q10075	Glutathione gamma-glutamylcysteinyltransferase;SPAC3H1.10;ortholog	PHYTOCHELATIN SYNTHASE (PTHR33447:SF2)	cysteine protease(PC00081)	Schizosaccharomyces pombe
72 hours	EMENI|EnsemblGenome=CADANIAG00006107|UniProtKB=P79020	P79020	pH-response regulator protein palA/RIM20;palA;ortholog	PROGRAMMED CELL DEATH 6-INTERACTING PROTEIN (PTHR23030:SF22)	transmembrane receptor regulatory/adaptor protein(PC00226)	Emericella nidulans
72 hours	DANRE|ZFIN=ZDB-GENE-040801-175|UniProtKB=F1QGC8	F1QGC8	D-tyrosyl-tRNA(Tyr) deacylase;dtd1;ortholog	D-TYROSYL-TRNA(TYR) DEACYLASE 1 (PTHR10472:SF5)	esterase(PC00097)	Danio rerio
72 hours	HUMAN|HGNC=10983|UniProtKB=Q9UJS0	Q9UJS0	Calcium-binding mitochondrial carrier protein Aralar2;SLC25A13;ortholog	CALCIUM-BINDING MITOCHONDRIAL CARRIER PROTEIN ARALAR2 (PTHR45678:SF9)		Homo sapiens
72 hours	SCHPO|PomBase=SPCC1322.16|UniProtKB=O94550	O94550	Prohibitin-2;phb2;ortholog	PROHIBITIN-2 (PTHR23222:SF1)		Schizosaccharomyces pombe
72 hours	HUMAN|HGNC=4311|UniProtKB=P48506	P48506	Glutamate--cysteine ligase catalytic subunit;GCLC;ortholog	GLUTAMATE--CYSTEINE LIGASE CATALYTIC SUBUNIT (PTHR11164:SF0)	ligase(PC00142)	Homo sapiens
72 hours	YEAST|SGD=S000003924|UniProtKB=P54861	P54861	Dynamin-related protein DNM1;DNM1;ortholog	DYNAMIN RELATED PROTEIN 1, ISOFORM A (PTHR11566:SF21)	hydrolase(PC00121);microtubule family cytoskeletal protein(PC00157);small GTPase(PC00208)	Saccharomyces cerevisiae
72 hours	SCHPO|PomBase=SPBC2G5.02c|UniProtKB=O94281	O94281	Probable casein kinase II subunit beta-2;SPBC2G5.02c;ortholog	CASEIN KINASE II SUBUNIT BETA (PTHR11740:SF0)	kinase modulator(PC00140)	Schizosaccharomyces pombe
72 hours	SCHPO|PomBase=SPBC651.02|UniProtKB=O94660	O94660	Probable hydrolase nit2;nit2;ortholog	NITRILASE HOMOLOG 1 (PTHR23088:SF27)	hydrolase(PC00121)	Schizosaccharomyces pombe
72 hours	DROME|FlyBase=FBgn0038984|UniProtKB=Q9VCY8	Q9VCY8	Adiponectin receptor protein;AdipoR;ortholog	ADIPONECTIN RECEPTOR PROTEIN (PTHR20855:SF52)	receptor(PC00197)	Drosophila melanogaster
72 hours	DANRE|ZFIN=ZDB-GENE-070410-110|UniProtKB=A3KP37	A3KP37	Arginine-hydroxylase NDUFAF5, mitochondrial;ndufaf5;ortholog	ARGININE-HYDROXYLASE NDUFAF5, MITOCHONDRIAL (PTHR13090:SF1)		Danio rerio
72 hours	MOUSE|MGI=MGI=1914216|UniProtKB=Q80UN9	Q80UN9	tRNA dimethylallyltransferase, mitochondrial;Trit1;ortholog	TRNA DIMETHYLALLYLTRANSFERASE, MITOCHONDRIAL (PTHR11088:SF25)	nucleotidyltransferase(PC00174)	Mus musculus
72 hours	YARLI|EnsemblGenome=YALI0_F13189g|UniProtKB=P42781	P42781	Dibasic-processing endoprotease;XPR6;ortholog	NEUROENDOCRINE CONVERTASE 1 (PTHR42884:SF14)	serine protease(PC00203)	Yarrowia lipolytica
72 hours	HUMAN|HGNC=21606|UniProtKB=Q9Y5U8	Q9Y5U8	Mitochondrial pyruvate carrier 1;MPC1;ortholog	MITOCHONDRIAL PYRUVATE CARRIER 1 (PTHR14154:SF8)		Homo sapiens
72 hours	SCHPO|PomBase=SPBC713.04c|UniProtKB=Q9C1X1	Q9C1X1	Periodic tryptophan protein 2 homolog;SPBC713.04c;ortholog	PERIODIC TRYPTOPHAN PROTEIN 2 HOMOLOG (PTHR19858:SF0)		Schizosaccharomyces pombe
72 hours	EMENI|EnsemblGenome=CADANIAG00010099|UniProtKB=P41764	P41764	Glucose-6-phosphate 1-dehydrogenase;gsdA;ortholog	GLUCOSE-6-PHOSPHATE 1-DEHYDROGENASE (PTHR23429:SF0)	dehydrogenase(PC00092)	Emericella nidulans
72 hours	DICDI|dictyBase=DDB_G0278781|UniProtKB=Q54XS1	Q54XS1	Phenylalanine-4-hydroxylase;pah;ortholog	PHENYLALANINE-4-HYDROXYLASE (PTHR11473:SF24)		Dictyostelium discoideum
72 hours	YEAST|SGD=S000000979|UniProtKB=P29311	P29311	Protein BMH1;BMH1;ortholog	14-3-3 PROTEIN EPSILON (PTHR18860:SF17)		Saccharomyces cerevisiae
72 hours	RAT|RGD=1311817|UniProtKB=Q3B7D0	Q3B7D0	Oxygen-dependent coproporphyrinogen-III oxidase, mitochondrial;Cpox;ortholog	OXYGEN-DEPENDENT COPROPORPHYRINOGEN-III OXIDASE, MITOCHONDRIAL (PTHR10755:SF0)	oxidase(PC00175)	Rattus norvegicus
72 hours	SCHPO|PomBase=SPAC29A4.16|UniProtKB=O14019	O14019	Serine/threonine-protein kinase hal4;hal4;ortholog	SERINE/THREONINE-PROTEIN KINASE HAL4/SAT4 (PTHR24343:SF124)	non-receptor serine/threonine protein kinase(PC00167)	Schizosaccharomyces pombe
72 hours	BOVIN|Ensembl=ENSBTAG00000010692|UniProtKB=Q863B3	Q863B3	Staphylococcal nuclease domain-containing protein 1;SND1;ortholog	STAPHYLOCOCCAL NUCLEASE DOMAIN-CONTAINING PROTEIN 1 (PTHR12302:SF2)	nucleic acid binding(PC00171);transcription cofactor(PC00217)	Bos taurus
72 hours	SCHPO|PomBase=SPAC2F7.13c|UniProtKB=Q09692	Q09692	Tryptophan--tRNA ligase, cytoplasmic;wrs1;ortholog	TRYPTOPHAN--TRNA LIGASE, CYTOPLASMIC (PTHR10055:SF1)	aminoacyl-tRNA synthetase(PC00047)	Schizosaccharomyces pombe
72 hours	DANRE|Ensembl=ENSDARG00000062521|UniProtKB=F1Q4S1	F1Q4S1	Probable phospholipid-transporting ATPase IIB;atp9b;ortholog	PHOSPHOLIPID-TRANSPORTING ATPASE IIB-RELATED (PTHR24092:SF50)	cation transporter(PC00068);hydrolase(PC00121)	Danio rerio
72 hours	SCHPO|PomBase=SPAC56F8.09|UniProtKB=Q10257	Q10257	25S rRNA (adenine(645)-N(1))-methyltransferase;rrp8;ortholog	RIBOSOMAL RNA-PROCESSING PROTEIN 8 (PTHR12787:SF0)		Schizosaccharomyces pombe
72 hours	DICDI|dictyBase=DDB_G0290913|UniProtKB=Q54FE6	Q54FE6	Mitochondrial substrate carrier family protein S;mcfS;ortholog	SOLUTE CARRIER FAMILY 25 (MITOCHONDRIAL CARRIER, ORNITHINE TRANSPORTER) MEMBER 15A-RELATED (PTHR45624:SF15)		Dictyostelium discoideum
72 hours	ASPFU|EnsemblGenome=CADAFUAG00005075|UniProtKB=O42630	O42630	Vacuolar protease A;pep2;ortholog	SACCHAROPEPSIN (PTHR13683:SF382)	aspartic protease(PC00053)	Neosartorya fumigata
72 hours	SCHPO|PomBase=SPBC1A4.03c|UniProtKB=P08096	P08096	DNA topoisomerase 2;top2;ortholog	DNA TOPOISOMERASE 2-ALPHA (PTHR10169:SF38)		Schizosaccharomyces pombe
72 hours	YEAST|SGD=S000005676|UniProtKB=Q12487	Q12487	54S ribosomal protein L23, mitochondrial;MRPL23;ortholog	39S RIBOSOMAL PROTEIN L13, MITOCHONDRIAL (PTHR11545:SF2)	ribosomal protein(PC00202)	Saccharomyces cerevisiae
72 hours	DICDI|dictyBase=DDB_G0278779|UniProtKB=Q54XS2	Q54XS2	Probable aconitate hydratase, mitochondrial;aco2;ortholog	ACONITATE HYDRATASE, MITOCHONDRIAL (PTHR43160:SF3)	dehydratase(PC00091);hydratase(PC00120)	Dictyostelium discoideum
72 hours	MOUSE|MGI=MGI=99782|UniProtKB=Q61503	Q61503	5'-nucleotidase;Nt5e;ortholog	5'-NUCLEOTIDASE (PTHR11575:SF25)	phosphodiesterase(PC00185)	Mus musculus
72 hours	SCHPO|PomBase=SPAC19B12.05c|UniProtKB=Q9P376	Q9P376	RNA polymerase II subunit A C-terminal domain phosphatase;fcp1;ortholog	RNA POLYMERASE II SUBUNIT A C-TERMINAL DOMAIN PHOSPHATASE (PTHR23081:SF0)	protein phosphatase(PC00195)	Schizosaccharomyces pombe
72 hours	ANOGA|EnsemblGenome=AGAP002499|UniProtKB=Q7QC84	Q7QC84	Probable methylmalonate-semialdehyde dehydrogenase [acylating], mitochondrial;AGAP002499;ortholog	METHYLMALONATE-SEMIALDEHYDE DEHYDROGENASE [ACYLATING], MITOCHONDRIAL (PTHR43866:SF3)	dehydrogenase(PC00092)	Anopheles gambiae
72 hours	YEAST|SGD=S000004735|UniProtKB=Q04217	Q04217	Probable ATP-dependent RNA helicase DHR1;ECM16;ortholog	ATP-DEPENDENT RNA HELICASE DHX37-RELATED (PTHR18934:SF99)	RNA helicase(PC00032)	Saccharomyces cerevisiae
72 hours	DICDI|dictyBase=DDB_G0280021|UniProtKB=Q54W11	Q54W11	Mitochondrial substrate carrier family protein L;mcfL;ortholog	MITOCHONDRIAL SUBSTRATE CARRIER FAMILY PROTEIN L (PTHR45624:SF13)		Dictyostelium discoideum
72 hours	SCLS1|Gene=SS1G_00301|UniProtKB=A7E4S9	A7E4S9	1,2-dihydroxy-3-keto-5-methylthiopentene dioxygenase;adi1;ortholog	1,2-DIHYDROXY-3-KETO-5-METHYLTHIOPENTENE DIOXYGENASE (PTHR23418:SF0)	oxidoreductase(PC00176)	Sclerotinia sclerotiorum
72 hours	DICDI|dictyBase=DDB_G0285527|UniProtKB=Q54N38	Q54N38	Ubiquitin carboxyl-terminal hydrolase isozyme L5;uch2;ortholog	UBIQUITIN CARBOXYL-TERMINAL HYDROLASE ISOZYME L5 (PTHR10589:SF16)	cysteine protease(PC00081)	Dictyostelium discoideum
72 hours	ECOLI|EcoGene=EG11235|UniProtKB=P25888	P25888	ATP-dependent RNA helicase RhlE;rhlE;ortholog	ATP-DEPENDENT RNA HELICASE DDX54 (PTHR24031:SF292)		Escherichia coli
72 hours	ARATH|TAIR=AT2G14520|UniProtKB=Q9ZQR4	Q9ZQR4	DUF21 domain-containing protein At2g14520;CBSDUF3;ortholog	UNEXTENDED, ISOFORM E (PTHR12064:SF34)		Arabidopsis thaliana
72 hours	SCHPO|PomBase=SPAC6F12.06|UniProtKB=O14224	O14224	Rho GDP-dissociation inhibitor;SPAC6F12.06;ortholog	LD16419P (PTHR10980:SF3)	G-protein modulator(PC00022);signaling molecule(PC00207)	Schizosaccharomyces pombe
72 hours	DICDI|dictyBase=DDB_G0276973|UniProtKB=Q869V1	Q869V1	Metal transporter nramp1 homolog;nramp1;ortholog	METAL TRANSPORTER NRAMP1 HOMOLOG (PTHR11706:SF8)	cation transporter(PC00068)	Dictyostelium discoideum
72 hours	YARLI|EnsemblGenome=YALI0_F25135g|UniProtKB=F2Z699	F2Z699	External alternative NADH-ubiquinone oxidoreductase, mitochondrial;NDH2;ortholog	EXTERNAL NADH-UBIQUINONE OXIDOREDUCTASE 1, MITOCHONDRIAL-RELATED (PTHR43706:SF1)	dehydrogenase(PC00092);oxidase(PC00175);reductase(PC00198)	Yarrowia lipolytica
72 hours	CHICK|Ensembl=ENSGALG00000014854|UniProtKB=P24032	P24032	Myosin regulatory light chain 2, smooth muscle minor isoform;unassigned;ortholog	MYOSIN REGULATORY LIGHT CHAIN 2, SMOOTH MUSCLE MINOR ISOFORM (PTHR23049:SF62)	actin family cytoskeletal protein(PC00041);calmodulin(PC00061)	Gallus gallus
72 hours	SCHPO|PomBase=SPBC839.05c|UniProtKB=O42984	O42984	40S ribosomal protein S17-A;rps1701;ortholog	40S RIBOSOMAL PROTEIN S17 (PTHR10732:SF0)	ribosomal protein(PC00202)	Schizosaccharomyces pombe
72 hours	ARATH|TAIR=AT1G51390|UniProtKB=Q9C8J2	Q9C8J2	NifU-like protein 5, mitochondrial;NIFU5;ortholog	NFU1 IRON-SULFUR CLUSTER SCAFFOLD HOMOLOG, MITOCHONDRIAL (PTHR11178:SF1)		Arabidopsis thaliana
72 hours	SCHPO|PomBase=SPCC4G3.08|UniProtKB=Q12706	Q12706	Serine/threonine-protein kinase psk1;psk1;ortholog	CHROMOSOMAL SERINE/THREONINE-PROTEIN KINASE JIL-1 (PTHR24351:SF175)		Schizosaccharomyces pombe
72 hours	MOUSE|MGI=MGI=2385598|UniProtKB=Q8BHJ9	Q8BHJ9	Pre-mRNA-splicing factor SLU7;Slu7;ortholog	PRE-MRNA-SPLICING FACTOR SLU7 (PTHR12942:SF2)	mRNA splicing factor(PC00148)	Mus musculus
72 hours	SCHPO|PomBase=SPAC1420.02c|UniProtKB=Q9UTM4	Q9UTM4	T-complex protein 1 subunit epsilon;cct5;ortholog	T-COMPLEX PROTEIN 1 SUBUNIT EPSILON (PTHR11353:SF94)	chaperonin(PC00073)	Schizosaccharomyces pombe
72 hours	BOVIN|Gene=MPI|UniProtKB=Q3SZI0	Q3SZI0	Mannose-6-phosphate isomerase;MPI;ortholog	MANNOSE-6-PHOSPHATE ISOMERASE (PTHR10309:SF0)	isomerase(PC00135)	Bos taurus
72 hours	DROME|FlyBase=FBgn0028382|UniProtKB=Q9V3G3	Q9V3G3	Peptidyl-prolyl cis-trans isomerase E;cyp33;ortholog	PEPTIDYL-PROLYL CIS-TRANS ISOMERASE E (PTHR11071:SF246)		Drosophila melanogaster
72 hours	CHICK|Ensembl=ENSGALG00000009325|UniProtKB=Q5ZM25	Q5ZM25	Obg-like ATPase 1;OLA1;ortholog	OBG-LIKE ATPASE 1 (PTHR23305:SF11)	G-protein(PC00020)	Gallus gallus
72 hours	HUMAN|HGNC=17820|UniProtKB=Q9H0P0	Q9H0P0	Cytosolic 5'-nucleotidase 3A;NT5C3A;ortholog	CYTOSOLIC 5'-NUCLEOTIDASE 3A (PTHR13045:SF0)	esterase(PC00097)	Homo sapiens
72 hours	SCHPO|PomBase=SPBC17D11.06|UniProtKB=O74761	O74761	DNA primase large subunit;pri2;ortholog	DNA PRIMASE LARGE SUBUNIT (PTHR10537:SF3)		Schizosaccharomyces pombe
72 hours	SCHPO|PomBase=SPBP4H10.05c|UniProtKB=Q9P7E3	Q9P7E3	S-adenosylmethionine decarboxylase proenzyme;spe2;ortholog	S-ADENOSYLMETHIONINE DECARBOXYLASE PROENZYME (PTHR11570:SF0)	decarboxylase(PC00089)	Schizosaccharomyces pombe
72 hours	SCHPO|PomBase=SPAC6B12.04c|UniProtKB=O14209	O14209	Uncharacterized aminotransferase C6B12.04c;SPAC6B12.04c;ortholog	NEMATODE KYNURENINE AMINOTRANSFERASE (PTHR43807:SF20)	transaminase(PC00216)	Schizosaccharomyces pombe
72 hours	YEAST|SGD=S000000996|UniProtKB=P32902	P32902	37S ribosomal protein MRP4, mitochondrial;MRP4;ortholog	28S RIBOSOMAL PROTEIN S2, MITOCHONDRIAL (PTHR12534:SF0)	ribosomal protein(PC00202)	Saccharomyces cerevisiae
72 hours	DANRE|ZFIN=ZDB-GENE-050522-394|UniProtKB=Q1LUI2	Q1LUI2	HD domain-containing protein 2;hddc2;ortholog	HD DOMAIN-CONTAINING PROTEIN 2 (PTHR11845:SF13)		Danio rerio
72 hours	ORYSJ|EnsemblGenome=OS03G0800200|UniProtKB=Q851R2	Q851R2	Protein argonaute MEL1;MEL1;ortholog	SUBFAMILY NOT NAMED (PTHR22891:SF24)		Oryza sativa
72 hours	SCHPO|PomBase=SPBC16H5.12c|UniProtKB=O42947	O42947	Uncharacterized protein C16H5.12c;SPBC16H5.12c;ortholog	SUBFAMILY NOT NAMED (PTHR31987:SF11)		Schizosaccharomyces pombe
72 hours	USTMA|Gene=UMAG_11577|UniProtKB=Q4P358	Q4P358	Eukaryotic translation initiation factor 3 subunit A;TIF32;ortholog	EUKARYOTIC TRANSLATION INITIATION FACTOR 3 SUBUNIT A (PTHR14005:SF0)	translation initiation factor(PC00224)	Ustilago maydis
72 hours	SCHPO|PomBase=SPBC13G1.10c|UniProtKB=O60072	O60072	Putative helicase mug81;mug81;ortholog	ACTIVATING SIGNAL COINTEGRATOR 1 COMPLEX SUBUNIT 3 (PTHR24031:SF420)		Schizosaccharomyces pombe
72 hours	ARATH|TAIR=AT3G04680|UniProtKB=Q9SR06	Q9SR06	Protein CLP1 homolog;CLPS3;ortholog	POLYRIBONUCLEOTIDE 5'-HYDROXYL-KINASE CLP1 (PTHR12755:SF6)	mRNA polyadenylation factor(PC00146)	Arabidopsis thaliana
72 hours	SCHPO|PomBase=SPBC337.05c|UniProtKB=P78921	P78921	Probable T-complex protein 1 subunit theta;cct8;ortholog	CHAPERONIN-CONTAINING TCP1, SUBUNIT 8 (THETA) (PTHR11353:SF19)	chaperonin(PC00073)	Schizosaccharomyces pombe
72 hours	ARATH|EnsemblGenome=AT1G72330|UniProtKB=Q9LDV4	Q9LDV4	Alanine aminotransferase 2, mitochondrial;ALAAT2;ortholog	AT04676P (PTHR11751:SF29)	transaminase(PC00216)	Arabidopsis thaliana
72 hours	SCHPO|PomBase=SPAC8C9.15c|UniProtKB=P56287	P56287	Probable translation initiation factor eIF-2B subunit epsilon;tif225;ortholog	TRANSLATION INITIATION FACTOR EIF-2B SUBUNIT EPSILON (PTHR45887:SF1)		Schizosaccharomyces pombe
72 hours	ARATH|TAIR=AT4G05450|UniProtKB=Q9M0V0	Q9M0V0	Adrenodoxin-like protein 1, mitochondrial;MFDX1;ortholog	FERREDOXIN-2, MITOCHONDRIAL (PTHR23426:SF25)		Arabidopsis thaliana
72 hours	YEAST|SGD=S000005797|UniProtKB=Q12029	Q12029	Probable mitochondrial transport protein FSF1;FSF1;ortholog	SIDEROFLEXIN-5 (PTHR11153:SF6)	cation transporter(PC00068);transfer/carrier protein(PC00219)	Saccharomyces cerevisiae
72 hours	HUMAN|HGNC=10769|UniProtKB=Q13435	Q13435	Splicing factor 3B subunit 2;SF3B2;ortholog	SPLICING FACTOR 3B SUBUNIT 2 (PTHR12785:SF6)		Homo sapiens
72 hours	SCHPO|PomBase=SPAC14C4.02c|UniProtKB=O13710	O13710	Structural maintenance of chromosomes protein 5;smc5;ortholog	STRUCTURAL MAINTENANCE OF CHROMOSOMES PROTEIN 5 (PTHR45916:SF1)		Schizosaccharomyces pombe
72 hours	SCHPO|PomBase=SPAC20G4.03c|UniProtKB=O13889	O13889	Eukaryotic translation initiation factor 2-alpha kinase 1;hri1;ortholog	EUKARYOTIC TRANSLATION INITIATION FACTOR 2-ALPHA KINASE 1 (PTHR11042:SF98)	non-receptor serine/threonine protein kinase(PC00167)	Schizosaccharomyces pombe
72 hours	HUMAN|HGNC=11403|UniProtKB=Q9Y6E0	Q9Y6E0	Serine/threonine-protein kinase 24;STK24;ortholog	SERINE/THREONINE-PROTEIN KINASE 24 (PTHR24361:SF406)		Homo sapiens
72 hours	BOVIN|Ensembl=ENSBTAG00000032704|UniProtKB=P81126	P81126	Beta-soluble NSF attachment protein;NAPB;ortholog	BETA-SOLUBLE NSF ATTACHMENT PROTEIN (PTHR13768:SF12)	membrane traffic protein(PC00150)	Bos taurus
72 hours	SCHPO|PomBase=SPBC13G1.05|UniProtKB=O60067	O60067	Endoplasmic reticulum membrane protein 65;SPBC13G1.05;ortholog	TRANSMEMBRANE ANTERIOR POSTERIOR TRANSFORMATION PROTEIN 1 HOMOLOG (PTHR13317:SF4)		Schizosaccharomyces pombe
72 hours	YEAST|SGD=S000004854|UniProtKB=Q04013	Q04013	Citrate/oxoglutarate carrier protein;YHM2;ortholog	CITRATE/OXOGLUTARATE CARRIER PROTEIN (PTHR46982:SF1)		Saccharomyces cerevisiae
72 hours	PIG|Ensembl=ENSSSCG00000015435|UniProtKB=Q52I78	Q52I78	Nicotinamide phosphoribosyltransferase;NAMPT;ortholog	NICOTINAMIDE PHOSPHORIBOSYLTRANSFERASE (PTHR43816:SF1)	cytokine(PC00083)	Sus scrofa
72 hours	YEAST|SGD=S000000970|UniProtKB=P21269	P21269	CCA tRNA nucleotidyltransferase, mitochondrial;CCA1;ortholog	CCA TRNA NUCLEOTIDYLTRANSFERASE, MITOCHONDRIAL (PTHR13734:SF5)	mRNA polyadenylation factor(PC00146);nucleotidyltransferase(PC00174)	Saccharomyces cerevisiae
72 hours	YARLI|EnsemblGenome=YALI0_E16599g|UniProtKB=P78980	P78980	Peroxisomal membrane protein PEX16;PEX16;ortholog	PEROXISOMAL MEMBRANE PROTEIN PEX16 (PTHR13299:SF0)		Yarrowia lipolytica
72 hours	ARATH|TAIR=AT1G49910|UniProtKB=Q9C701	Q9C701	Mitotic checkpoint protein BUB3.2;BUB3.2;ortholog	MITOTIC CHECKPOINT PROTEIN BUB3.2 (PTHR10971:SF25)	RNA binding protein(PC00031)	Arabidopsis thaliana
72 hours	SCHPO|PomBase=SPBP22H7.08|UniProtKB=O13614	O13614	40S ribosomal protein S10-B;rps1002;ortholog	RIBOSOMAL PROTEIN S10 (PTHR12146:SF0)	ribosomal protein(PC00202)	Schizosaccharomyces pombe
72 hours	ORYSJ|EnsemblGenome=OS01G0935500|UniProtKB=Q942X8	Q942X8	Probable potassium transporter 2;HAK2;ortholog	SUBFAMILY NOT NAMED (PTHR30540:SF80)		Oryza sativa
72 hours	RAT|RGD=620861|UniProtKB=P23514	P23514	Coatomer subunit beta;Copb1;ortholog	COATOMER SUBUNIT BETA (PTHR10635:SF0)	vesicle coat protein(PC00235)	Rattus norvegicus
72 hours	RAT|RGD=620507|UniProtKB=P63155	P63155	Crooked neck-like protein 1;Crnkl1;ortholog	CROOKED NECK-LIKE PROTEIN 1 (PTHR11246:SF3)	mRNA splicing factor(PC00148)	Rattus norvegicus
72 hours	SCHPO|PomBase=SPBC342.01c|UniProtKB=O43053	O43053	Probable dolichyl pyrophosphate Man9GlcNAc2 alpha-1,3-glucosyltransferase;alg6;ortholog	DOLICHYL PYROPHOSPHATE MAN9GLCNAC2 ALPHA-1,3-GLUCOSYLTRANSFERASE (PTHR12413:SF1)	glycosyltransferase(PC00111)	Schizosaccharomyces pombe
72 hours	SCHPO|PomBase=SPAC29E6.06c|UniProtKB=Q09860	Q09860	Probable cysteine--tRNA ligase;SPAC29E6.06c;ortholog	CYSTEINE--TRNA LIGASE, CYTOPLASMIC (PTHR10890:SF3)	RNA binding protein(PC00031);aminoacyl-tRNA synthetase(PC00047)	Schizosaccharomyces pombe
72 hours	SCHPO|PomBase=SPBC4C3.05c|UniProtKB=P15398	P15398	DNA-directed RNA polymerase I subunit rpa1;rpa1;ortholog	DNA-DIRECTED RNA POLYMERASE I SUBUNIT RPA1 (PTHR19376:SF11)	DNA-directed RNA polymerase(PC00019);nucleotidyltransferase(PC00174)	Schizosaccharomyces pombe
72 hours	CRYNJ|EnsemblGenome=CNK01430|UniProtKB=P0CN26	P0CN26	DNA polymerase epsilon catalytic subunit A;POL2;ortholog	DNA POLYMERASE EPSILON CATALYTIC SUBUNIT A (PTHR10670:SF0)		Cryptococcus neoformans
72 hours	EMENI|EnsemblGenome=CADANIAG00002085|UniProtKB=Q5BFU1	Q5BFU1	ATP-dependent RNA helicase dbp4;dbp4;ortholog	ATP-DEPENDENT RNA HELICASE DDX10-RELATED (PTHR24031:SF54)		Emericella nidulans
72 hours	SCHPO|PomBase=SPBC1734.01c|UniProtKB=O74828	O74828	Pre-rRNA-processing protein esf1;esf1;ortholog	ESF1 HOMOLOG (PTHR12202:SF0)		Schizosaccharomyces pombe
72 hours	DICDI|dictyBase=DDB_G0269138|UniProtKB=P54632	P54632	14-3-3-like protein;fttB;ortholog	14-3-3 PROTEIN EPSILON (PTHR18860:SF17)		Dictyostelium discoideum
72 hours	SCHPO|PomBase=SPBC211.03c|UniProtKB=Q9P7R8	Q9P7R8	Uncharacterized protein C211.03;SPBC211.03c;ortholog	GOLGI-SPECIFIC BREFELDIN A-RESISTANCE GUANINE NUCLEOTIDE EXCHANGE FACTOR 1 (PTHR10663:SF316)		Schizosaccharomyces pombe
72 hours	ARATH|EnsemblGenome=AT1G79520|UniProtKB=Q9SAJ7	Q9SAJ7	Metal tolerance protein 9;MTP9;ortholog	METAL TOLERANCE PROTEIN 10-RELATED (PTHR43840:SF2)	transporter(PC00227)	Arabidopsis thaliana
72 hours	MOUSE|MGI=MGI=1351645|UniProtKB=Q8CIG8	Q8CIG8	Protein arginine N-methyltransferase 5;Prmt5;ortholog	PROTEIN ARGININE N-METHYLTRANSFERASE 5 (PTHR10738:SF0)	signaling molecule(PC00207)	Mus musculus
72 hours	SCHPO|PomBase=SPAC23H4.15|UniProtKB=O13956	O13956	Ribosome biogenesis protein tsr1;tsr1;ortholog	PRE-RRNA-PROCESSING PROTEIN TSR1 HOMOLOG (PTHR12858:SF1)		Schizosaccharomyces pombe
72 hours	NEUCR|EnsemblGenome=NCU00276|UniProtKB=Q9Y767	Q9Y767	DNA polymerase gamma, mitochondrial;mip-1;ortholog	DNA POLYMERASE SUBUNIT GAMMA-1 (PTHR10267:SF0)	DNA-directed DNA polymerase(PC00018);exodeoxyribonuclease(PC00098);nucleotidyltransferase(PC00174)	Neurospora crassa
72 hours	MOUSE|MGI=MGI=2445003|UniProtKB=Q5FWK3	Q5FWK3	Rho GTPase-activating protein 1;Arhgap1;ortholog	RHO GTPASE-ACTIVATING PROTEIN 1 (PTHR45808:SF6)		Mus musculus
72 hours	MOUSE|MGI=MGI=1891037|UniProtKB=Q8C1A3	Q8C1A3	Methionine synthase reductase;Mtrr;ortholog	METHIONINE SYNTHASE REDUCTASE (PTHR19384:SF84)		Mus musculus
72 hours	CAEEL|WormBase=F02A9.4a|UniProtKB=P34385	P34385	Probable methylcrotonoyl-CoA carboxylase beta chain, mitochondrial;F02A9.4;ortholog	METHYLCROTONOYL-COA CARBOXYLASE BETA CHAIN, MITOCHONDRIAL (PTHR22855:SF13)	ligase(PC00142)	Caenorhabditis elegans
72 hours	MOUSE|MGI=MGI=107370|UniProtKB=Q64324	Q64324	Syntaxin-binding protein 2;Stxbp2;ortholog	SYNTAXIN-BINDING PROTEIN 2 (PTHR11679:SF27)	membrane trafficking regulatory protein(PC00151);transporter(PC00227)	Mus musculus
72 hours	ARATH|TAIR=AT5G67510|UniProtKB=Q9FJX2	Q9FJX2	60S ribosomal protein L26-2;RPL26B;ortholog	RIBOSOMAL PROTEIN L26 (PTHR11143:SF7)	ribosomal protein(PC00202)	Arabidopsis thaliana
72 hours	RAT|RGD=1302994|UniProtKB=Q6AYD3	Q6AYD3	Proliferation-associated protein 2G4;Pa2g4;ortholog	PROLIFERATION-ASSOCIATED PROTEIN 2G4 (PTHR10804:SF11)		Rattus norvegicus
72 hours	SCHPO|PomBase=SPCC5E4.03c|UniProtKB=O13282	O13282	Transcription initiation factor TFIID subunit 5;taf5;ortholog	CANNONBALL-RELATED (PTHR19879:SF1)		Schizosaccharomyces pombe
72 hours	SCHPO|PomBase=SPAC19B12.01|UniProtKB=O36033	O36033	TPR repeat-containing protein C19B12.01;SPAC19B12.01;ortholog	TETRATRICOPEPTIDE REPEAT PROTEIN 27 (PTHR16193:SF0)		Schizosaccharomyces pombe
72 hours	CHICK|Gene_ORFName=RCJMB04_8i12|UniProtKB=Q5ZL00	Q5ZL00	ER membrane protein complex subunit 1;EMC1;ortholog	ER MEMBRANE PROTEIN COMPLEX SUBUNIT 1 (PTHR21573:SF0)		Gallus gallus
72 hours	RAT|RGD=1311071|UniProtKB=Q6AYJ1	Q6AYJ1	ATP-dependent DNA helicase Q1;Recql;ortholog	ATP-DEPENDENT DNA HELICASE Q1 (PTHR13710:SF72)	DNA helicase(PC00011)	Rattus norvegicus
72 hours	EMENI|EnsemblGenome=CADANIAG00008425|UniProtKB=Q9Y7B6	Q9Y7B6	3-methyl-2-oxobutanoate hydroxymethyltransferase;panB;ortholog	3-METHYL-2-OXOBUTANOATE HYDROXYMETHYLTRANSFERASE (PTHR20881:SF0)	transferase(PC00220)	Emericella nidulans
72 hours	CAEEL|WormBase=WBGene00015481|UniProtKB=P48053	P48053	Uncharacterized protein C05D11.1;C05D11.1;ortholog	SUBFAMILY NOT NAMED (PTHR43016:SF5)	metalloprotease(PC00153)	Caenorhabditis elegans
72 hours	YEAST|SGD=S000003905|UniProtKB=P32787	P32787	Mitochondrial genome maintenance protein MGM101;MGM101;ortholog	MITOCHONDRIAL GENOME MAINTENANCE PROTEIN MGM101 (PTHR31404:SF0)		Saccharomyces cerevisiae
72 hours	YEAST|SGD=S000003205|UniProtKB=P53070	P53070	Mitochondrial translation optimization protein 1;MTO1;ortholog	PROTEIN MTO1 HOMOLOG, MITOCHONDRIAL (PTHR11806:SF0)		Saccharomyces cerevisiae
72 hours	MOUSE|MGI=MGI=2670969|UniProtKB=Q80XC6	Q80XC6	Protein NRDE2 homolog;Nrde2;ortholog	PROTEIN NRDE2 HOMOLOG (PTHR13471:SF0)		Mus musculus
72 hours	SCHPO|PomBase=SPCC330.01c|UniProtKB=P79051	P79051	ATP-dependent helicase rhp16;rhp16;ortholog	DNA REPAIR PROTEIN RAD16 (PTHR45626:SF12)		Schizosaccharomyces pombe
72 hours	SCHPO|PomBase=SPAC688.11|UniProtKB=Q9P6L5	Q9P6L5	Endocytosis protein end4;end4;ortholog	HUNTINGTIN INTERACTING PROTEIN 1 (PTHR10407:SF15)		Schizosaccharomyces pombe
72 hours	RAT|RGD=2861|UniProtKB=P35559	P35559	Insulin-degrading enzyme;Ide;ortholog	INSULIN-DEGRADING ENZYME (PTHR43690:SF2)	metalloprotease(PC00153)	Rattus norvegicus
72 hours	SCHPO|PomBase=SPBC409.13|UniProtKB=Q9UUB1	Q9UUB1	6,7-dimethyl-8-ribityllumazine synthase;rib4;ortholog	6,7-DIMETHYL-8-RIBITYLLUMAZINE SYNTHASE (PTHR21058:SF0)	transferase(PC00220)	Schizosaccharomyces pombe
72 hours	ARATH|TAIR=AT1G30000|UniProtKB=Q93Y37	Q93Y37	Mannosyl-oligosaccharide 1,2-alpha-mannosidase MNS3;MNS3;ortholog	ENDOPLASMIC RETICULUM MANNOSYL-OLIGOSACCHARIDE 1,2-ALPHA-MANNOSIDASE (PTHR11742:SF55)	chaperone(PC00072)	Arabidopsis thaliana
72 hours	MONBE|Gene=37018|UniProtKB=A9UZ24	A9UZ24	Branched-chain-amino-acid aminotransferase;37018;ortholog	BRANCHED-CHAIN-AMINO-ACID AMINOTRANSFERASE, CYTOSOLIC (PTHR11825:SF44)	transaminase(PC00216)	Monosiga brevicollis
72 hours	SCHPO|PomBase=SPAC17A2.12|UniProtKB=O13762	O13762	Uncharacterized ATP-dependent helicase C17A2.12;SPAC17A2.12;ortholog	ATP-DEPENDENT HELICASE ULS1 (PTHR45626:SF1)		Schizosaccharomyces pombe
72 hours	MOUSE|MGI=MGI=1890467|UniProtKB=Q9EQH3	Q9EQH3	Vacuolar protein sorting-associated protein 35;Vps35;ortholog	VACUOLAR PROTEIN SORTING-ASSOCIATED PROTEIN 35 (PTHR11099:SF0)	membrane traffic protein(PC00150)	Mus musculus
72 hours	SCHPO|PomBase=SPAC3H1.09c|UniProtKB=Q10074	Q10074	Vacuolar amino acid transporter 3;avt3;ortholog	VACUOLAR AMINO ACID TRANSPORTER 3 (PTHR22950:SF459)	amino acid transporter(PC00046)	Schizosaccharomyces pombe
72 hours	DROME|FlyBase=FBgn0030616|UniProtKB=Q9VXX8	Q9VXX8	Probable 60S ribosomal protein L37-A;RpL37a;ortholog	60S RIBOSOMAL PROTEIN L37 (PTHR10768:SF0)	ribosomal protein(PC00202)	Drosophila melanogaster
72 hours	YEAST|SGD=S000000439|UniProtKB=P38329	P38329	Vacuolar cation-chloride cotransporter 1;VHC1;ortholog	SOLUTE CARRIER FAMILY 12 MEMBER 9 (PTHR11827:SF65)		Saccharomyces cerevisiae
72 hours	USTMA|Gene=UMAG_05747|UniProtKB=Q4P2B6	Q4P2B6	Protein transport protein SEC31;SEC31;ortholog	SEC31 ORTHOLOG, ISOFORM D (PTHR13923:SF11)	vesicle coat protein(PC00235)	Ustilago maydis
72 hours	EMENI|EnsemblGenome=CADANIAG00008932|UniProtKB=Q5BB35	Q5BB35	Pre-mRNA-splicing factor cwc2;cwc2;ortholog	PRE-MRNA-SPLICING FACTOR CWC2 (PTHR14089:SF2)	nuclease(PC00170)	Emericella nidulans
72 hours	DANRE|ZFIN=ZDB-GENE-040426-1250|UniProtKB=Q7SXW0	Q7SXW0	Solute carrier family 25 member 39;slc25a39;ortholog	SOLUTE CARRIER FAMILY 25 MEMBER 39 (PTHR45760:SF1)		Danio rerio
72 hours	MOUSE|MGI=MGI=1929706|UniProtKB=Q99NF8	Q99NF8	Ran-binding protein 17;Ranbp17;ortholog	RAN-BINDING PROTEIN 17 (PTHR12596:SF8)	transfer/carrier protein(PC00219)	Mus musculus
72 hours	YEAST|SGD=S000007347|UniProtKB=Q99315	Q99315	Transposon Ty3-G Gag-Pol polyprotein;TY3B-G;ortholog	TRANSPOSON TY3-G GAG-POL POLYPROTEIN-RELATED (PTHR24559:SF268)	aspartic protease(PC00053)	Saccharomyces cerevisiae
72 hours	RAT|RGD=1310223|UniProtKB=Q5FVN0	Q5FVN0	Lysophospholipid acyltransferase 5;Lpcat3;ortholog	LYSOPHOSPHOLIPID ACYLTRANSFERASE 5 (PTHR13906:SF14)		Rattus norvegicus
72 hours	HUMAN|HGNC=14884|UniProtKB=O60884	O60884	DnaJ homolog subfamily A member 2;DNAJA2;ortholog	DNAJ HOMOLOG SUBFAMILY A MEMBER 2 (PTHR43888:SF10)		Homo sapiens
72 hours	SCHPO|PomBase=SPAC22H12.03|UniProtKB=O94437	O94437	Abhydrolase domain-containing protein C22H12.03;SPAC22H12.03;ortholog	MONOACYLGLYCEROL LIPASE ABHD6 (PTHR43798:SF5)		Schizosaccharomyces pombe
72 hours	RAT|RGD=621181|UniProtKB=P61314	P61314	60S ribosomal protein L15;Rpl15;ortholog	60S RIBOSOMAL PROTEIN L15-RELATED (PTHR11847:SF13)	ribosomal protein(PC00202)	Rattus norvegicus
72 hours	NEUCR|EnsemblGenome=NCU05029|UniProtKB=Q7RX59	Q7RX59	Iron-sulfur clusters transporter atm1, mitochondrial;fes-4;ortholog	ATP-BINDING CASSETTE SUB-FAMILY B MEMBER 7, MITOCHONDRIAL (PTHR24221:SF187)		Neurospora crassa
72 hours	SCHPO|PomBase=SPAC12B10.01c|UniProtKB=Q10435	Q10435	Probable ubiquitin fusion degradation protein C12B10.01c;SPAC12B10.01c;ortholog	E3 UBIQUITIN-PROTEIN LIGASE TRIP12 (PTHR45670:SF1)		Schizosaccharomyces pombe
72 hours	HUMAN|HGNC=28287|UniProtKB=Q96F25	Q96F25	UDP-N-acetylglucosamine transferase subunit ALG14 homolog;ALG14;ortholog	UDP-N-ACETYLGLUCOSAMINE TRANSFERASE SUBUNIT ALG14 HOMOLOG (PTHR12154:SF4)		Homo sapiens
72 hours	SCHPO|PomBase=SPAC323.07c|UniProtKB=Q9UT92	Q9UT92	Uncharacterized transporter C323.07c;SPAC323.07c;ortholog	PROTEIN DETOXIFICATION 40 (PTHR11206:SF153)	transporter(PC00227)	Schizosaccharomyces pombe
72 hours	DANRE|ZFIN=ZDB-GENE-030131-8921|UniProtKB=Q6P963	Q6P963	Hydroxyacylglutathione hydrolase, mitochondrial;hagh;ortholog	HYDROXYACYLGLUTATHIONE HYDROLASE, MITOCHONDRIAL (PTHR11935:SF80)		Danio rerio
72 hours	SCHPO|PomBase=SPBC30B4.05|UniProtKB=O13671	O13671	Importin-alpha re-exporter;kap109;ortholog	EXPORTIN-2 (PTHR10997:SF8)	small GTPase(PC00208);transporter(PC00227)	Schizosaccharomyces pombe
72 hours	DROME|FlyBase=FBgn0000115|UniProtKB=P25160	P25160	ADP-ribosylation factor-like protein 1;Arl1;ortholog	ADP-RIBOSYLATION FACTOR-LIKE PROTEIN 1 (PTHR11711:SF41)		Drosophila melanogaster
72 hours	SCHPO|PomBase=SPBC1D7.05|UniProtKB=P28829	P28829	Protein kinase byr2;byr2;ortholog	MITOGEN-ACTIVATED PROTEIN KINASE KINASE KINASE 19 (PTHR24361:SF608)		Schizosaccharomyces pombe
72 hours	SCHPO|PomBase=SPAC1782.10c|UniProtKB=Q9P7H0	Q9P7H0	H/ACA ribonucleoprotein complex subunit 2;nhp2;ortholog	H/ACA RIBONUCLEOPROTEIN COMPLEX SUBUNIT 2 (PTHR23105:SF12)	ribosomal protein(PC00202)	Schizosaccharomyces pombe
72 hours	USTMA|Gene=UMAG_03209|UniProtKB=Q4P9K4	Q4P9K4	Protein transport protein SEC24;SEC24;ortholog	PROTEIN TRANSPORT PROTEIN SEC24B (PTHR13803:SF4)	vesicle coat protein(PC00235)	Ustilago maydis
72 hours	ASHGO|EnsemblGenome=AGOS_AGL358C|UniProtKB=Q751P7	Q751P7	Mitochondrial escape protein 2;YME2;ortholog	MITOCHONDRIAL ESCAPE PROTEIN 2 (PTHR32198:SF2)		Ashbya gossypii
72 hours	HUMAN|HGNC=4188|UniProtKB=O75600	O75600	2-amino-3-ketobutyrate coenzyme A ligase, mitochondrial;GCAT;ortholog	2-AMINO-3-KETOBUTYRATE COENZYME A LIGASE, MITOCHONDRIAL (PTHR13693:SF60)	transaminase(PC00216)	Homo sapiens
72 hours	YARLI|EnsemblGenome=YALI0_D12903g|UniProtKB=O59950	O59950	40S ribosomal protein S4;RPS4;ortholog	40S RIBOSOMAL PROTEIN S4-RELATED (PTHR11581:SF0)	ribosomal protein(PC00202)	Yarrowia lipolytica
72 hours	NEUCR|EnsemblGenome=NCU02802|UniProtKB=Q01356	Q01356	Amino-acid transporter arg-13;arg-13;ortholog	SOLUTE CARRIER FAMILY 25 (MITOCHONDRIAL CARRIER, ORNITHINE TRANSPORTER) MEMBER 15A-RELATED (PTHR45624:SF15)		Neurospora crassa
72 hours	HUMAN|HGNC=30782|UniProtKB=Q9BXJ9	Q9BXJ9	N-alpha-acetyltransferase 15, NatA auxiliary subunit;NAA15;ortholog	N-ALPHA-ACETYLTRANSFERASE 15, NATA AUXILIARY SUBUNIT (PTHR22767:SF6)	acetyltransferase(PC00038)	Homo sapiens
72 hours	SCHPO|PomBase=SPCC663.01c|UniProtKB=O74511	O74511	Extragenic suppressor of kinetochore protein 1;ekc1;ortholog	SAPS (PHOSPHATASE ASSOCIATED) DOMAIN PROTEIN (PTHR12634:SF8)	phosphatase modulator(PC00184)	Schizosaccharomyces pombe
72 hours	NEUCR|EnsemblGenome=NCU06431|UniProtKB=Q7RV75	Q7RV75	40S ribosomal protein S22;crp-27;ortholog	RIBOSOMAL PROTEIN S15A (PTHR11758:SF16)	ribosomal protein(PC00202)	Neurospora crassa
72 hours	YEAST|SGD=S000002357|UniProtKB=P38988	P38988	Mitochondrial GTP/GDP carrier protein 1;GGC1;ortholog	MITOCHONDRIAL GTP/GDP CARRIER PROTEIN 1 (PTHR46974:SF1)		Saccharomyces cerevisiae
72 hours	SCHPO|PomBase=SPBP8B7.16c|UniProtKB=P24782	P24782	ATP-dependent RNA helicase dbp2;dbp2;ortholog	ATP-DEPENDENT RNA HELICASE DDX5-RELATED (PTHR24031:SF219)		Schizosaccharomyces pombe
72 hours	NEMVE|EnsemblGenome=NEMVEDRAFT_v1g210509|UniProtKB=A7SDA8	A7SDA8	Probable cytosolic Fe-S cluster assembly factor v1g210509;v1g210509;ortholog	CYTOSOLIC FE-S CLUSTER ASSEMBLY FACTOR CG17683-RELATED (PTHR11615:SF6)		Nematostella vectensis
72 hours	HUMAN|HGNC=24124|UniProtKB=O96019	O96019	Actin-like protein 6A;ACTL6A;ortholog	ACTIN-LIKE PROTEIN 6A (PTHR11937:SF191)	actin and actin related protein(PC00039)	Homo sapiens
72 hours	DROME|FlyBase=FBgn0036570|UniProtKB=Q95TS5	Q95TS5	Integrator complex subunit 9;IntS9;ortholog	INTEGRATOR COMPLEX SUBUNIT 9 (PTHR46094:SF1)		Drosophila melanogaster
72 hours	CRYNJ|EnsemblGenome=CNB00700|UniProtKB=P0CM30	P0CM30	Autophagy-related protein 2;ATG2;ortholog	AUTOPHAGY-RELATED 2, ISOFORM A (PTHR13190:SF1)		Cryptococcus neoformans
72 hours	NEUCR|EnsemblGenome=NCU04343|UniProtKB=Q7RX33	Q7RX33	Ergothioneine biosynthesis protein 1;egt-1;ortholog	SUBFAMILY NOT NAMED (PTHR43397:SF1)	oxidoreductase(PC00176)	Neurospora crassa
72 hours	CHICK|Gene_ORFName=RCJMB04_14k7|UniProtKB=Q5ZJX5	Q5ZJX5	TLD domain-containing protein 1;TLDC1;ortholog	TLD DOMAIN-CONTAINING PROTEIN 1 (PTHR23354:SF97)		Gallus gallus
72 hours	EMENI|EnsemblGenome=CADANIAG00006625|UniProtKB=Q00659	Q00659	Probable E3 ubiquitin ligase complex SCF subunit sconB;sconB;ortholog	F-BOX PROTEIN MET30 (PTHR22847:SF615)		Emericella nidulans
72 hours	ARATH|TAIR=AT5G13750|UniProtKB=Q94BZ1	Q94BZ1	Protein ZINC INDUCED FACILITATOR-LIKE 1;ZIFL1;ortholog	PROTEIN ZINC INDUCED FACILITATOR 1-RELATED (PTHR23504:SF15)		Arabidopsis thaliana
72 hours	DROME|FlyBase=FBgn0027057|UniProtKB=Q9VVU5	Q9VVU5	COP9 signalosome complex subunit 1b;CSN1b;ortholog	COP9 SIGNALOSOME COMPLEX SUBUNIT 1 (PTHR14145:SF2)		Drosophila melanogaster
72 hours	SCHPO|PomBase=SPCC1672.06c|UniProtKB=O74429	O74429	Inositol hexakisphosphate and diphosphoinositol-pentakisphosphate kinase;asp1;ortholog	INOSITOL HEXAKISPHOSPHATE AND DIPHOSPHOINOSITOL-PENTAKISPHOSPHATE KINASE (PTHR12750:SF9)		Schizosaccharomyces pombe
72 hours	YEAST|SGD=S000003082|UniProtKB=P53134	P53134	Putative oligopeptide transporter YGL114W;YGL114W;ortholog	OLIGOPEPTIDE TRANSPORTER YGL114W-RELATED (PTHR31645:SF0)		Saccharomyces cerevisiae
72 hours	CHICK|Gene_ORFName=RCJMB04_31d24|UniProtKB=Q5ZI23	Q5ZI23	Hydroxyacylglutathione hydrolase, mitochondrial;HAGH;ortholog	HYDROXYACYLGLUTATHIONE HYDROLASE, MITOCHONDRIAL (PTHR11935:SF80)		Gallus gallus
72 hours	RAT|RGD=619762|UniProtKB=P62494	P62494	Ras-related protein Rab-11A;Rab11a;ortholog	RAS-RELATED PROTEIN RAB-11A (PTHR24073:SF625)		Rattus norvegicus
72 hours	SCHPO|PomBase=SPAP8A3.08|UniProtKB=Q09196	Q09196	Myosin regulatory light chain cdc4;cdc4;ortholog	FI08416P-RELATED (PTHR23048:SF0)	actin family cytoskeletal protein(PC00041);calmodulin(PC00061)	Schizosaccharomyces pombe
72 hours	YEAST|SGD=S000005419|UniProtKB=P22768	P22768	Argininosuccinate synthase;ARG1;ortholog	ARGININOSUCCINATE SYNTHASE (PTHR11587:SF2)	ligase(PC00142)	Saccharomyces cerevisiae
72 hours	RAT|RGD=61840|UniProtKB=Q62773	Q62773	Sodium/nucleoside cotransporter 2;Slc28a2;ortholog	SODIUM/NUCLEOSIDE COTRANSPORTER 2 (PTHR10590:SF11)	transporter(PC00227)	Rattus norvegicus
72 hours	HUMAN|HGNC=17286|UniProtKB=Q9Y3B2	Q9Y3B2	Exosome complex component CSL4;EXOSC1;ortholog	EXOSOME COMPLEX COMPONENT CSL4 (PTHR12686:SF8)	exoribonuclease(PC00099);hydrolase(PC00121)	Homo sapiens
72 hours	ARATH|TAIR=AT5G14590|UniProtKB=Q8LPJ5	Q8LPJ5	Isocitrate dehydrogenase [NADP], chloroplastic/mitochondrial;At5g14590;ortholog	ISOCITRATE DEHYDROGENASE [NADP], CHLOROPLASTIC/MITOCHONDRIAL (PTHR11822:SF5)		Arabidopsis thaliana
72 hours	BOVIN|Ensembl=ENSBTAG00000011179|UniProtKB=Q2YDC9	Q2YDC9	Programmed cell death protein 2;PDCD2;ortholog	PROGRAMMED CELL DEATH PROTEIN 2 (PTHR12298:SF4)		Bos taurus
72 hours	DANRE|ZFIN=ZDB-GENE-030912-9|UniProtKB=Q7SXF1	Q7SXF1	7-dehydrocholesterol reductase;dhcr7;ortholog	7-DEHYDROCHOLESTEROL REDUCTASE (PTHR21257:SF38)	receptor(PC00197);reductase(PC00198)	Danio rerio
72 hours	CRYNJ|EnsemblGenome=CNB04690|UniProtKB=P0CS68	P0CS68	Palmitoyltransferase PFA4;PFA4;ortholog	PALMITOYLTRANSFERASE ZDHHC15 (PTHR22883:SF262)		Cryptococcus neoformans
72 hours	DANRE|ZFIN=ZDB-GENE-050417-110|UniProtKB=Q568K9	Q568K9	Protein FAM50A;fam50a;ortholog	PROTEIN FAM50A (PTHR12722:SF0)		Danio rerio
72 hours	BOVIN|Ensembl=ENSBTAG00000017181|UniProtKB=Q2KHU5	Q2KHU5	O-acetyl-ADP-ribose deacetylase MACROD1;MACROD1;ortholog	O-ACETYL-ADP-RIBOSE DEACETYLASE MACROD1 (PTHR11106:SF93)		Bos taurus
72 hours	YEAST|SGD=S000000870|UniProtKB=P34909	P34909	General negative regulator of transcription subunit 4;MOT2;ortholog	CCR4-NOT TRANSCRIPTION COMPLEX SUBUNIT 4 (PTHR12603:SF0)	nucleic acid binding(PC00171);transcription factor(PC00218)	Saccharomyces cerevisiae
72 hours	YEAST|SGD=S000003838|UniProtKB=P23641	P23641	Mitochondrial phosphate carrier protein;MIR1;ortholog	MITOCHONDRIAL PHOSPHATE CARRIER PROTEIN (PTHR45671:SF12)		Saccharomyces cerevisiae
72 hours	MOUSE|MGI=MGI=1918944|UniProtKB=Q91YE6	Q91YE6	Importin-9;Ipo9;ortholog	IMPORTIN-9 (PTHR10997:SF9)	small GTPase(PC00208);transporter(PC00227)	Mus musculus
72 hours	SCHPO|PomBase=SPBC14C8.02|UniProtKB=O60084	O60084	Mitochondrial import inner membrane translocase subunit tim44;tim44;ortholog	MITOCHONDRIAL IMPORT INNER MEMBRANE TRANSLOCASE SUBUNIT TIM44 (PTHR10721:SF1)	mitochondrial carrier protein(PC00158);transfer/carrier protein(PC00219)	Schizosaccharomyces pombe
72 hours	DICDI|dictyBase=DDB_G0292024|UniProtKB=Q54DU9	Q54DU9	Probable protein tyrosine phosphatase type IVA A;DDB_G0292024;ortholog	PRL-1 PHOSPHATASE, ISOFORM A (PTHR23339:SF98)		Dictyostelium discoideum
72 hours	DANRE|ZFIN=ZDB-GENE-041114-30|UniProtKB=Q5U3I0	Q5U3I0	Sorting and assembly machinery component 50 homolog B;samm50b;ortholog	SORTING AND ASSEMBLY MACHINERY COMPONENT 50 HOMOLOG B (PTHR12815:SF31)		Danio rerio
72 hours	YEAST|SGD=S000003700|UniProtKB=P06244	P06244	cAMP-dependent protein kinase type 1;TPK1;ortholog	CAMP-DEPENDENT PROTEIN KINASE TYPE 1-RELATED (PTHR24353:SF73)		Saccharomyces cerevisiae
72 hours	SCHPO|PomBase=SPAC13D6.03c|UniProtKB=Q10224	Q10224	tRNA (carboxymethyluridine(34)-5-O)-methyltransferase;trm9;ortholog	TRNA (CARBOXYMETHYLURIDINE(34)-5-O)-METHYLTRANSFERASE (PTHR13069:SF21)		Schizosaccharomyces pombe
72 hours	SCHPO|PomBase=SPBC1271.02|UniProtKB=O94335	O94335	Dolichyl-diphosphooligosaccharide--protein glycosyltransferase subunit stt3;stt3;ortholog	DOLICHYL-DIPHOSPHOOLIGOSACCHARIDE--PROTEIN GLYCOSYLTRANSFERASE SUBUNIT STT3B (PTHR13872:SF38)	glycosyltransferase(PC00111)	Schizosaccharomyces pombe
72 hours	YEAST|SGD=S000002555|UniProtKB=P19262	P19262	Dihydrolipoyllysine-residue succinyltransferase component of 2-oxoglutarate dehydrogenase complex, mitochondrial;KGD2;ortholog	DIHYDROLIPOYLLYSINE-RESIDUE SUCCINYLTRANSFERASE COMPONENT OF 2-OXOGLUTARATE DEHYDROGENASE COMPLEX, MITOCHONDRIAL (PTHR43416:SF5)	acetyltransferase(PC00038);acyltransferase(PC00042)	Saccharomyces cerevisiae
72 hours	RAT|RGD=619898|UniProtKB=Q8R4E1	Q8R4E1	T-cell immunomodulatory protein;Itfg1;ortholog	T-CELL IMMUNOMODULATORY PROTEIN (PTHR13412:SF0)		Rattus norvegicus
72 hours	CHICK|Gene=HMGCL|UniProtKB=P35915	P35915	Hydroxymethylglutaryl-CoA lyase, mitochondrial;HMGCL;ortholog	HYDROXYMETHYLGLUTARYL-COA LYASE, MITOCHONDRIAL (PTHR42738:SF1)	lyase(PC00144);transferase(PC00220)	Gallus gallus
72 hours	YEAST|SGD=S000002266|UniProtKB=P06242	P06242	Serine/threonine-protein kinase KIN28;KIN28;ortholog	CYCLIN-DEPENDENT KINASE 7 (PTHR24056:SF0)	non-receptor serine/threonine protein kinase(PC00167);non-receptor tyrosine protein kinase(PC00168)	Saccharomyces cerevisiae
72 hours	DICDI|dictyBase=DDB_G0284831|UniProtKB=Q54P77	Q54P77	Probable 4-coumarate--CoA ligase 1;4cl1;ortholog	BCDNA.GH02901 (PTHR24096:SF326)	ligase(PC00142)	Dictyostelium discoideum
72 hours	HUMAN|HGNC=12572|UniProtKB=P13051	P13051	Uracil-DNA glycosylase;UNG;ortholog	URACIL-DNA GLYCOSYLASE (PTHR11264:SF18)		Homo sapiens
72 hours	MOUSE|MGI=MGI=2683592|UniProtKB=Q3TXU5	Q3TXU5	Deoxyhypusine synthase;Dhps;ortholog	DEOXYHYPUSINE SYNTHASE (PTHR11703:SF0)		Mus musculus
72 hours	SCHPO|PomBase=SPAC1002.05c|UniProtKB=Q9US53	Q9US53	Jumonji/ARID domain-containing protein 2;jmj2;ortholog	LYSINE (K)-SPECIFIC DEMETHYLASE 5C (PTHR10694:SF8)	zinc finger transcription factor(PC00244)	Schizosaccharomyces pombe
72 hours	SCHPO|PomBase=SPCC1672.11c|UniProtKB=O74431	O74431	Probable cation-transporting ATPase C1672.11c;SPCC1672.11c;ortholog	CATION-TRANSPORTING ATPASE 13A3-RELATED (PTHR45630:SF8)		Schizosaccharomyces pombe
72 hours	RAT|RGD=620881|UniProtKB=P61107	P61107	Ras-related protein Rab-14;Rab14;ortholog	RAS-RELATED PROTEIN RAB-14 (PTHR24073:SF185)		Rattus norvegicus
72 hours	SCHPO|PomBase=SPAC4G9.20c|UniProtKB=Q10248	Q10248	Uncharacterized mitochondrial carrier C4G9.20c;SPAC4G9.20c;ortholog	SUBFAMILY NOT NAMED (PTHR45624:SF2)		Schizosaccharomyces pombe
72 hours	YEAST|SGD=S000002536|UniProtKB=P32599	P32599	Fimbrin;SAC6;ortholog	FI19014P1 (PTHR19961:SF18)	non-motor actin binding protein(PC00165)	Saccharomyces cerevisiae
72 hours	BOVIN|Ensembl=ENSBTAG00000005016|UniProtKB=Q32PG1	Q32PG1	AP-3 complex subunit beta-1;AP3B1;ortholog	AP-3 COMPLEX SUBUNIT BETA-1 (PTHR11134:SF10)	membrane traffic protein(PC00150)	Bos taurus
72 hours	SCHPO|PomBase=SPAC15A10.06|UniProtKB=O13726	O13726	Uncharacterized Na(+)/H(+) antiporter C15A10.06;SPAC15A10.06;ortholog	SODIUM/HYDROGEN EXCHANGER (PTHR10110:SF127)		Schizosaccharomyces pombe
72 hours	SCHPO|PomBase=SPAC26A3.11|UniProtKB=Q10166	Q10166	Hydrolase C26A3.11;SPAC26A3.11;ortholog	OMEGA-AMIDASE NIT2 (PTHR23088:SF30)		Schizosaccharomyces pombe
72 hours	SCHPO|PomBase=SPBC19F5.02c|UniProtKB=O60161	O60161	U3 small nucleolar RNA-associated protein 4;utp4;ortholog	U3 SMALL NUCLEOLAR RNA-ASSOCIATED PROTEIN 4 HOMOLOG (PTHR44163:SF1)		Schizosaccharomyces pombe
72 hours	SCHPO|PomBase=SPBC12D12.03|UniProtKB=O94501	O94501	T-complex protein 1 subunit alpha;cct1;ortholog	T-COMPLEX PROTEIN 1 SUBUNIT ALPHA (PTHR11353:SF84)	chaperonin(PC00073)	Schizosaccharomyces pombe
72 hours	ARATH|TAIR=locus|UniProtKB=Q0WWQ1	Q0WWQ1	Autophagy-related protein 3;ATG3;ortholog	UBIQUITIN-LIKE-CONJUGATING ENZYME ATG3 (PTHR12866:SF2)	ligase(PC00142)	Arabidopsis thaliana
72 hours	EMENI|EnsemblGenome=CADANIAG00001833|UniProtKB=Q5BF53	Q5BF53	GPI-anchored wall transfer protein 1;gwt1;ortholog	PHOSPHATIDYLINOSITOL-GLYCAN BIOSYNTHESIS CLASS W PROTEIN (PTHR20661:SF0)	acetyltransferase(PC00038);acyltransferase(PC00042)	Emericella nidulans
72 hours	YEAST|SGD=S000006215|UniProtKB=Q12251	Q12251	Uncharacterized mitochondrial carrier YPR011C;YPR011C;ortholog	MITOCHONDRIAL SUBSTRATE CARRIER FAMILY PROTEIN B (PTHR24089:SF92)	amino acid transporter(PC00046);calmodulin(PC00061);mitochondrial carrier protein(PC00158);transfer/carrier protein(PC00219)	Saccharomyces cerevisiae
72 hours	SCHPO|PomBase=SPBC3B8.03|UniProtKB=O59711	O59711	Saccharopine dehydrogenase [NADP(+), L-glutamate-forming];lys9;ortholog	ALPHA-AMINOADIPIC SEMIALDEHYDE SYNTHASE, MITOCHONDRIAL (PTHR11133:SF18)		Schizosaccharomyces pombe
72 hours	SCHPO|PomBase=SPAC167.07c|UniProtKB=Q1K9C4	Q1K9C4	Probable E3 ubiquitin protein ligase C167.07c;SPAC167.07c;ortholog	UBIQUITIN-PROTEIN LIGASE E3C (PTHR45700:SF2)		Schizosaccharomyces pombe
72 hours	BOVIN|Ensembl=ENSBTAG00000003757|UniProtKB=Q2HJ94	Q2HJ94	DnaJ homolog subfamily A member 2;DNAJA2;ortholog	DNAJ HOMOLOG SUBFAMILY A MEMBER 2 (PTHR43888:SF10)		Bos taurus
72 hours	HUMAN|HGNC=10788|UniProtKB=Q13247	Q13247	Serine/arginine-rich splicing factor 6;SRSF6;ortholog	SERINE/ARGININE-RICH SPLICING FACTOR 6 (PTHR23147:SF82)	mRNA splicing factor(PC00148)	Homo sapiens
72 hours	DROME|FlyBase=FBgn0259483|UniProtKB=Q7K0E3	Q7K0E3	MOB kinase activator-like 4;Mob4;ortholog	HSPE1-MOB4 READTHROUGH-RELATED (PTHR22599:SF1)	kinase activator(PC00138)	Drosophila melanogaster
72 hours	DICDI|dictyBase=DDB_G0287297|UniProtKB=Q7YXD4	Q7YXD4	Protein P80;p80;ortholog	COPPER TRANSPORTER 1A, ISOFORM C-RELATED (PTHR12483:SF27)		Dictyostelium discoideum
72 hours	MOUSE|MGI=MGI=2136460|UniProtKB=Q8BH95	Q8BH95	Enoyl-CoA hydratase, mitochondrial;Echs1;ortholog	ENOYL-COA HYDRATASE, MITOCHONDRIAL (PTHR11941:SF54)	acetyltransferase(PC00038);acyltransferase(PC00042);dehydrogenase(PC00092);epimerase/racemase(PC00096);hydratase(PC00120);ligase(PC00142)	Mus musculus
72 hours	SCHPO|PomBase=SPAC15A10.05c|UniProtKB=O13725	O13725	NAD(P)H-hydrate epimerase;mug182;ortholog	NAD(P)H-HYDRATE EPIMERASE (PTHR13232:SF10)		Schizosaccharomyces pombe
72 hours	YARLI|EnsemblGenome=YALI0_E11913g|UniProtKB=Q6C673	Q6C673	IMP-specific 5'-nucleotidase 1;ISN1;ortholog	IMP-SPECIFIC 5'-NUCLEOTIDASE 1 (PTHR28213:SF1)		Yarrowia lipolytica
72 hours	MOUSE|MGI=MGI=2384034|UniProtKB=P0CB42	P0CB42	Nucleic acid dioxygenase ALKBH1;Alkbh1;ortholog	NUCLEIC ACID DIOXYGENASE ALKBH1 (PTHR16557:SF2)		Mus musculus
72 hours	ARATH|TAIR=AT3G06810|UniProtKB=Q8RWZ3	Q8RWZ3	Probable acyl-CoA dehydrogenase IBR3;IBR3;ortholog	ACYL-COA DEHYDROGENASE FAMILY MEMBER 11 (PTHR45741:SF1)	dehydrogenase(PC00092);oxidase(PC00175);transferase(PC00220)	Arabidopsis thaliana
72 hours	EMENI|EnsemblGenome=CADANIAG00005985|UniProtKB=C8V8H4	C8V8H4	ATP-dependent RNA helicase ded1;ded1;ortholog	DEAD (ASP-GLU-ALA-ASP) BOX HELICASE 3A-RELATED (PTHR24031:SF544)		Emericella nidulans
72 hours	NEUCR|EnsemblGenome=NCU02422|UniProtKB=Q7S4D7	Q7S4D7	Autophagy-related protein 9;apg-7;ortholog	AUTOPHAGY-RELATED PROTEIN 9 (PTHR13038:SF10)		Neurospora crassa
72 hours	SCHPO|PomBase=SPAC664.05|UniProtKB=O74175	O74175	60S ribosomal protein L13;rpl13;ortholog	60S RIBOSOMAL PROTEIN L13 (PTHR11722:SF0)	ribosomal protein(PC00202)	Schizosaccharomyces pombe
72 hours	CAEBR|Gene=CBG20456|UniProtKB=Q60TI7	Q60TI7	Cysteine dioxygenase;cdo-1;ortholog	CYSTEINE DIOXYGENASE TYPE 1 (PTHR12918:SF1)		Caenorhabditis briggsae
72 hours	SCHPO|PomBase=SPAC4D7.01c|UniProtKB=Q9UT02	Q9UT02	Protein transport protein sec71;sec71;ortholog	LD29171P (PTHR10663:SF311)		Schizosaccharomyces pombe
72 hours	SCHPO|PomBase=SPBC19G7.10c|UniProtKB=O42958	O42958	DNA topoisomerase 2-associated protein pat1;SPBC19G7.10c;ortholog	PROTEIN ASSOCIATED WITH TOPO II RELATED-1, ISOFORM A (PTHR21551:SF0)	translation initiation factor(PC00224)	Schizosaccharomyces pombe
72 hours	CHICK|Gene_ORFName=RCJMB04_16o18|UniProtKB=Q5ZJN4	Q5ZJN4	Ubiquitin carboxyl-terminal hydrolase 10;USP10;ortholog	UBIQUITIN CARBOXYL-TERMINAL HYDROLASE 10 (PTHR24006:SF687)	cysteine protease(PC00081)	Gallus gallus
72 hours	NEMVE|EnsemblGenome=NEMVEDRAFT_v1g169217|UniProtKB=A7SD85	A7SD85	Cell division cycle 5-related protein;cdc5l;ortholog	CELL DIVISION CYCLE 5-LIKE PROTEIN (PTHR45885:SF1)		Nematostella vectensis
72 hours	SCHPO|PomBase=SPBC3E7.08c|UniProtKB=P28706	P28706	DNA repair protein rad13;rad13;ortholog	DNA REPAIR PROTEIN COMPLEMENTING XP-G CELLS (PTHR16171:SF7)		Schizosaccharomyces pombe
72 hours	SCHPO|PomBase=SPBC2F12.13|UniProtKB=O14343	O14343	Kinesin-like protein 5;klp5;ortholog	KINESIN-LIKE PROTEIN (PTHR24115:SF557)	microtubule binding motor protein(PC00156)	Schizosaccharomyces pombe
72 hours	YEAST|SGD=S000001736|UniProtKB=P36123	P36123	SIT4-associating protein SAP190;SAP190;ortholog	SAPS (PHOSPHATASE ASSOCIATED) DOMAIN PROTEIN (PTHR12634:SF8)	phosphatase modulator(PC00184)	Saccharomyces cerevisiae
72 hours	HUMAN|HGNC=24824|UniProtKB=Q9UM11	Q9UM11	Fizzy-related protein homolog;FZR1;ortholog	FIZZY-RELATED PROTEIN HOMOLOG (PTHR19918:SF1)	enzyme modulator(PC00095)	Homo sapiens
72 hours	YARLI|EnsemblGenome=YALI0_C18689g|UniProtKB=P36966	P36966	Peroxisomal biogenesis factor 6;PEX6;ortholog	PEROXISOME ASSEMBLY FACTOR 2 (PTHR23077:SF9)		Yarrowia lipolytica
72 hours	DANRE|ZFIN=ZDB-GENE-040801-111|UniProtKB=Q6DGD3	Q6DGD3	Histone-lysine N-methyltransferase SUV39H1-A;suv39h1a;ortholog	HISTONE-LYSINE N-METHYLTRANSFERASE-RELATED (PTHR46223:SF3)		Danio rerio
72 hours	ECOLI|EcoGene=EG14110|UniProtKB=P77526	P77526	Disulfide-bond oxidoreductase YfcG;yfcG;ortholog	DISULFIDE-BOND OXIDOREDUCTASE YFCG (PTHR44051:SF1)		Escherichia coli
72 hours	HUMAN|HGNC=28112|UniProtKB=Q15024	Q15024	Exosome complex component RRP42;EXOSC7;ortholog	EXOSOME COMPLEX COMPONENT RRP42 (PTHR11097:SF8)	exoribonuclease(PC00099);hydrolase(PC00121)	Homo sapiens
72 hours	SCHPO|PomBase=SPAC15A10.03c|UniProtKB=P41410	P41410	DNA repair protein rhp54;rhp54;ortholog	DNA REPAIR AND RECOMBINATION PROTEIN RAD54-LIKE (PTHR45629:SF6)		Schizosaccharomyces pombe
72 hours	SCHPO|PomBase=SPBC902.05c|UniProtKB=Q9USP8	Q9USP8	Isocitrate dehydrogenase [NAD] subunit 2, mitochondrial;idh2;ortholog	ISOCITRATE DEHYDROGENASE [NAD] SUBUNIT ALPHA, MITOCHONDRIAL (PTHR11835:SF34)	dehydrogenase(PC00092)	Schizosaccharomyces pombe
72 hours	SCHPO|PomBase=SPAP8A3.09c|UniProtKB=Q9UT08	Q9UT08	Protein phosphatase PP2A regulatory subunit A;paa1;ortholog	PROTEIN PHOSPHATASE 2 (FORMERLY 2A), REGULATORY SUBUNIT A, BETA ISOFORM-RELATED (PTHR10648:SF4)	protein phosphatase(PC00195)	Schizosaccharomyces pombe
72 hours	DICDI|dictyBase=DDB_G0287691|UniProtKB=Q54JR2	Q54JR2	ABC transporter C family member 3;abcC3;ortholog	ABC TRANSPORTER C FAMILY MEMBER 10-RELATED (PTHR24223:SF329)	ATP-binding cassette (ABC) transporter(PC00003)	Dictyostelium discoideum
72 hours	SCHPO|PomBase=SPBC428.08c|UniProtKB=O60016	O60016	Histone-lysine N-methyltransferase, H3 lysine-9 specific;clr4;ortholog	HISTONE-LYSINE N-METHYLTRANSFERASE SETMAR (PTHR45660:SF14)		Schizosaccharomyces pombe
72 hours	SCHPO|PomBase=SPAC1F7.01c|UniProtKB=Q09915	Q09915	Transcription elongation factor spt6;spt6;ortholog	TRANSCRIPTION ELONGATION FACTOR SPT6 (PTHR10145:SF6)	chromatin/chromatin-binding protein(PC00077);transcription factor(PC00218)	Schizosaccharomyces pombe
72 hours	SCHPO|PomBase=SPAC6F6.13c|UniProtKB=O14244	O14244	Uncharacterized membrane protein C6F6.13c;SPAC6F6.13c;ortholog	SUBFAMILY NOT NAMED (PTHR17920:SF9)		Schizosaccharomyces pombe
72 hours	SCHPO|PomBase=SPBC543.04|UniProtKB=Q9HGM7	Q9HGM7	Nitrogen permease regulator 3-like protein;SPBC543.04;ortholog	NITROGEN PERMEASE REGULATOR 3-LIKE PROTEIN (PTHR13153:SF5)		Schizosaccharomyces pombe
72 hours	MOUSE|MGI=MGI=1926178|UniProtKB=Q8BXQ2	Q8BXQ2	GPI transamidase component PIG-T;Pigt;ortholog	GPI TRANSAMIDASE COMPONENT PIG-T (PTHR12959:SF11)		Mus musculus
72 hours	SCHPO|PomBase=SPBP19A11.03c|UniProtKB=P87048	P87048	26S proteasome regulatory subunit rpn1;rpn1;ortholog	26S PROTEASOME NON-ATPASE REGULATORY SUBUNIT 2 (PTHR10943:SF1)	enzyme modulator(PC00095)	Schizosaccharomyces pombe
72 hours	EMENI|EnsemblGenome=CADANIAG00006620|UniProtKB=Q00737	Q00737	Chromosome segregation protein sudA;sudA;ortholog	STRUCTURAL MAINTENANCE OF CHROMOSOMES PROTEIN 3 (PTHR43977:SF1)		Emericella nidulans
72 hours	SCHPO|PomBase=SPBC1604.21c|UniProtKB=O94609	O94609	Ubiquitin-activating enzyme E1 1;ptr3;ortholog	GH24511P (PTHR10953:SF4)	ligase(PC00142);transfer/carrier protein(PC00219)	Schizosaccharomyces pombe
72 hours	NEUCR|EnsemblGenome=NCU01272|UniProtKB=Q7S7C0	Q7S7C0	Mitochondrial presequence protease;cym-1;ortholog	PRESEQUENCE PROTEASE, MITOCHONDRIAL (PTHR43016:SF3)	metalloprotease(PC00153)	Neurospora crassa
72 hours	SYNY3|EnsemblGenome=BAA16943|UniProtKB=P72926	P72926	UPF0187 protein sll1024;sll1024;ortholog	SUBFAMILY NOT NAMED (PTHR33281:SF1)		Synechocystis
72 hours	YEAST|SGD=S000000790|UniProtKB=P39981	P39981	Vacuolar amino acid transporter 2;AVT2;ortholog	SODIUM-COUPLED NEUTRAL AMINO ACID TRANSPORTER 11-RELATED (PTHR22950:SF54)	amino acid transporter(PC00046)	Saccharomyces cerevisiae
72 hours	SCHPO|PomBase=SPBC646.12c|UniProtKB=P33277	P33277	GTPase-activating protein;gap1;ortholog	SUBFAMILY NOT NAMED (PTHR14149:SF17)	G-protein modulator(PC00022)	Schizosaccharomyces pombe
72 hours	YEAST|SGD=S000002512|UniProtKB=Q12116	Q12116	Membrane protein TMS1;TMS1;ortholog	TMS1, ISOFORM F (PTHR10383:SF9)		Saccharomyces cerevisiae
72 hours	YEAST|SGD=S000001213|UniProtKB=P38861	P38861	60S ribosomal export protein NMD3;NMD3;ortholog	60S RIBOSOMAL EXPORT PROTEIN NMD3 (PTHR12746:SF2)		Saccharomyces cerevisiae
72 hours	ARATH|TAIR=AT1G31230|UniProtKB=Q9SA18	Q9SA18	Bifunctional aspartokinase/homoserine dehydrogenase 1, chloroplastic;AKHSDH1;ortholog	BIFUNCTIONAL ASPARTOKINASE/HOMOSERINE DEHYDROGENASE 1, CHLOROPLASTIC-RELATED (PTHR43070:SF5)		Arabidopsis thaliana
72 hours	YARLI|Gene=YALI0C05170g|UniProtKB=Q99145	Q99145	ATP phosphoribosyltransferase;HIS1;ortholog	ATP PHOSPHORIBOSYLTRANSFERASE (PTHR21403:SF0)	glycosyltransferase(PC00111)	Yarrowia lipolytica
72 hours	HUMAN|HGNC=30163|UniProtKB=O60678	O60678	Protein arginine N-methyltransferase 3;PRMT3;ortholog	PROTEIN ARGININE N-METHYLTRANSFERASE 3 (PTHR11006:SF74)	methyltransferase(PC00155)	Homo sapiens
72 hours	MOUSE|MGI=MGI=1099438|UniProtKB=Q9R1J0	Q9R1J0	Sterol-4-alpha-carboxylate 3-dehydrogenase, decarboxylating;Nsdhl;ortholog	STEROL-4-ALPHA-CARBOXYLATE 3-DEHYDROGENASE, DECARBOXYLATING (PTHR10366:SF242)	dehydratase(PC00091);epimerase/racemase(PC00096);oxidoreductase(PC00176)	Mus musculus
72 hours	MOUSE|MGI=MGI=1917447|UniProtKB=Q8BMA6	Q8BMA6	Signal recognition particle subunit SRP68;Srp68;ortholog	SIGNAL RECOGNITION PARTICLE SUBUNIT SRP68 (PTHR12860:SF0)	nucleic acid binding(PC00171)	Mus musculus
72 hours	YEAST|SGD=S000001655|UniProtKB=P36049	P36049	rRNA-processing protein EBP2;EBP2;ortholog	RRNA-PROCESSING PROTEIN EBP2-RELATED (PTHR13028:SF0)		Saccharomyces cerevisiae
72 hours	ARATH|TAIR=AT1G22800|UniProtKB=O80543	O80543	Putative methyltransferase At1g22800;At1g22800;ortholog	ARGININE-HYDROXYLASE NDUFAF5, MITOCHONDRIAL (PTHR13090:SF1)		Arabidopsis thaliana
72 hours	RAT|RGD=1303031|UniProtKB=Q704S8	Q704S8	Carnitine O-acetyltransferase;Crat;ortholog	CARNITINE O-ACETYLTRANSFERASE (PTHR22589:SF50)	acetyltransferase(PC00038);acyltransferase(PC00042)	Rattus norvegicus
72 hours	ARATH|TAIR=AT4G16580|UniProtKB=Q9SUK9	Q9SUK9	Probable protein phosphatase 2C 55;At4g16580;ortholog	PROTEIN PHOSPHATASE PTC7 HOMOLOG (PTHR12320:SF1)	protein phosphatase(PC00195)	Arabidopsis thaliana
72 hours	NEUCR|EnsemblGenome=NCU06764|UniProtKB=Q8X077	Q8X077	Probable proteasome subunit alpha type-2;pca-2;ortholog	PROTEASOME SUBUNIT ALPHA TYPE-2 (PTHR11599:SF16)	protease(PC00190)	Neurospora crassa
72 hours	NEUCR|EnsemblGenome=NCU02785|UniProtKB=P80576	P80576	Phospho-2-dehydro-3-deoxyheptonate aldolase;aro-8;ortholog	SUBFAMILY NOT NAMED (PTHR21337:SF0)		Neurospora crassa
72 hours	NEUCR|EnsemblGenome=NCU05805|UniProtKB=Q7S5N8	Q7S5N8	Putative serine hydroxymethyltransferase, mitochondrial;cbs-2;ortholog	SERINE HYDROXYMETHYLTRANSFERASE, CYTOSOLIC (PTHR11680:SF21)	methyltransferase(PC00155)	Neurospora crassa
72 hours	ARATH|TAIR=AT5G19740|UniProtKB=Q7Y228	Q7Y228	Probable glutamate carboxypeptidase LAMP1;LAMP1;ortholog	GLUTAMATE CARBOXYPEPTIDASE 2 HOMOLOG (PTHR10404:SF46)	metalloprotease(PC00153)	Arabidopsis thaliana
72 hours	SCHPO|PomBase=SPBC2D10.12|UniProtKB=O74803	O74803	UV excision repair protein rhp23;rhp23;ortholog	AT15685P-RELATED (PTHR10621:SF0)	damaged DNA-binding protein(PC00086)	Schizosaccharomyces pombe
72 hours	HUMAN|HGNC=12631|UniProtKB=P40818	P40818	Ubiquitin carboxyl-terminal hydrolase 8;USP8;ortholog	UBIQUITIN CARBOXYL-TERMINAL HYDROLASE 8 (PTHR21646:SF27)	cysteine protease(PC00081)	Homo sapiens
72 hours	RAT|RGD=1307014|UniProtKB=Q3T1J9	Q3T1J9	MOB kinase activator 1A;Mob1a;ortholog	MOB KINASE ACTIVATOR 1A (PTHR22599:SF30)	kinase activator(PC00138)	Rattus norvegicus
72 hours	DICDI|dictyBase=DDB_G0293552|UniProtKB=Q54BM8	Q54BM8	UPF0652 protein;DDB_G0293552;ortholog	UPF0652 PROTEIN (PTHR31560:SF0)		Dictyostelium discoideum
72 hours	CRYNJ|EnsemblGenome=CNB04680|UniProtKB=P0CN94	P0CN94	GPN-loop GTPase 3;CNB04680;ortholog	GPN-LOOP GTPASE 3 (PTHR21231:SF7)	nucleic acid binding(PC00171)	Cryptococcus neoformans
72 hours	DANRE|ZFIN=ZDB-GENE-040912-36|UniProtKB=Q66I85	Q66I85	Coiled-coil domain-containing protein 130 homolog;ccdc130;ortholog	COILED-COIL DOMAIN-CONTAINING PROTEIN 130 (PTHR12111:SF2)	mRNA splicing factor(PC00148)	Danio rerio
72 hours	MOUSE|MGI=MGI=1891749|UniProtKB=Q9JM98	Q9JM98	WD repeat-containing protein WRAP73;Wrap73;ortholog	WD REPEAT-CONTAINING PROTEIN WRAP73 (PTHR16220:SF0)		Mus musculus
72 hours	SCHPO|PomBase=SPAC2F7.08c|UniProtKB=Q09699	Q09699	SWI/SNF chromatin-remodeling complex subunit snf5;snf5;ortholog	SWI/SNF-RELATED MATRIX-ASSOCIATED ACTIN-DEPENDENT REGULATOR OF CHROMATIN SUBFAMILY B MEMBER 1 (PTHR10019:SF5)	DNA binding protein(PC00009)	Schizosaccharomyces pombe
72 hours	METJA|EnsemblGenome=MJ_1156|UniProtKB=Q58556	Q58556	Cell division cycle protein 48 homolog MJ1156;MJ1156;ortholog	TRANSITIONAL ENDOPLASMIC RETICULUM ATPASE TER94 (PTHR23077:SF65)		Methanocaldococcus jannaschii
72 hours	RAT|RGD=1307112|UniProtKB=Q6GX84	Q6GX84	Fidgetin-like protein 1;Fignl1;ortholog	FIDGETIN-LIKE PROTEIN 1 (PTHR23074:SF75)	non-motor microtubule binding protein(PC00166)	Rattus norvegicus
72 hours	SCHPO|PomBase=SPBC776.14|UniProtKB=O94680	O94680	Phospholipid:diacylglycerol acyltransferase;plh1;ortholog	PHOSPHOLIPID:DIACYLGLYCEROL ACYLTRANSFERASE (PTHR11440:SF4)	acyltransferase(PC00042)	Schizosaccharomyces pombe
72 hours	YARLI|EnsemblGenome=YALI0_F30173g|UniProtKB=Q6BZX4	Q6BZX4	RNA polymerase II transcription factor B subunit 2;TFB2;ortholog	GENERAL TRANSCRIPTION FACTOR IIH SUBUNIT 4 (PTHR13152:SF0)	transcription factor(PC00218)	Yarrowia lipolytica
72 hours	HUMAN|HGNC=11173|UniProtKB=O60749	O60749	Sorting nexin-2;SNX2;ortholog	SORTING NEXIN-2 (PTHR10555:SF31)	membrane trafficking regulatory protein(PC00151)	Homo sapiens
72 hours	MOUSE|MGI=MGI=1924893|UniProtKB=Q69ZJ7	Q69ZJ7	RAB6A-GEF complex partner protein 1;Ric1;ortholog	RAB6A-GEF COMPLEX PARTNER PROTEIN 1 (PTHR22746:SF10)		Mus musculus
72 hours	MOUSE|MGI=MGI=98487|UniProtKB=Q8QZR1	Q8QZR1	Tyrosine aminotransferase;Tat;ortholog	TYROSINE AMINOTRANSFERASE (PTHR45744:SF2)		Mus musculus
72 hours	AQUAE|EnsemblGenome=aq_951|UniProtKB=O67085	O67085	P-protein;pheA;ortholog	PREPHENATE DEHYDRATASE-RELATED (PTHR21022:SF0)	dehydratase(PC00091)	Aquifex aeolicus
72 hours	MOUSE|MGI=MGI=1341217|UniProtKB=Q8C878	Q8C878	NEDD8-activating enzyme E1 catalytic subunit;Uba3;ortholog	NEDD8-ACTIVATING ENZYME E1 CATALYTIC SUBUNIT (PTHR10953:SF6)	ligase(PC00142);transfer/carrier protein(PC00219)	Mus musculus
72 hours	DICDI|dictyBase=DDB_G0270152|UniProtKB=Q55C99	Q55C99	Aspartate--tRNA ligase, mitochondrial;maspS;ortholog	ASPARTATE--TRNA LIGASE, MITOCHONDRIAL (PTHR22594:SF5)	RNA binding protein(PC00031);aminoacyl-tRNA synthetase(PC00047)	Dictyostelium discoideum
72 hours	BOVIN|Gene=NME1-2|UniProtKB=P52175	P52175	Nucleoside diphosphate kinase A 2;NME1-2;ortholog	NUCLEOSIDE DIPHOSPHATE KINASE A (PTHR11349:SF69)		Bos taurus
72 hours	USTMA|Gene=UMAG_01008|UniProtKB=Q4PFV5	Q4PFV5	DNA polymerase epsilon catalytic subunit A;POL2;ortholog	DNA POLYMERASE EPSILON CATALYTIC SUBUNIT A (PTHR10670:SF0)		Ustilago maydis
72 hours	ARATH|TAIR=AT2G04540|UniProtKB=Q8L3X9	Q8L3X9	3-oxoacyl-[acyl-carrier-protein] synthase, mitochondrial;KAS;ortholog	3-OXOACYL-[ACYL-CARRIER-PROTEIN] SYNTHASE, MITOCHONDRIAL (PTHR11712:SF299)		Arabidopsis thaliana
72 hours	SCHPO|PomBase=SPAC17D4.03c|UniProtKB=Q9HGQ3	Q9HGQ3	Probable zinc transporter cis4;cis4;ortholog	ZINC TRANSPORTER 7 (PTHR45755:SF4)		Schizosaccharomyces pombe
72 hours	YARLI|EnsemblGenome=YALI0_B04928g|UniProtKB=Q6CFQ0	Q6CFQ0	Iron sulfur cluster assembly protein 1, mitochondrial;ISU1;ortholog	GEO04668P1 (PTHR10093:SF8)		Yarrowia lipolytica
72 hours	DANRE|ZFIN=ZDB-GENE-050417-471|UniProtKB=Q6P298	Q6P298	Cytosolic Fe-S cluster assembly factor nubp1;nubp1;ortholog	CYTOSOLIC FE-S CLUSTER ASSEMBLY FACTOR NUBP1 (PTHR23264:SF19)		Danio rerio
72 hours	EMENI|EnsemblGenome=CADANIAG00002024|UniProtKB=Q00743	Q00743	Guanine nucleotide-binding protein subunit alpha;fadA;ortholog	GUANINE NUCLEOTIDE-BINDING PROTEIN G(O) SUBUNIT ALPHA (PTHR10218:SF293)	heterotrimeric G-protein(PC00117)	Emericella nidulans
72 hours	ARATH|TAIR=AT4G01320|UniProtKB=Q8RX88	Q8RX88	CAAX prenyl protease 1 homolog;FACE1;ortholog	CAAX PRENYL PROTEASE 1 HOMOLOG (PTHR10120:SF24)	metalloprotease(PC00153)	Arabidopsis thaliana
72 hours	YARLI|EnsemblGenome=YALI0_F21010g|UniProtKB=Q99148	Q99148	Bifunctional purine biosynthetic protein ADE1;ADE1;ortholog	TRIFUNCTIONAL PURINE BIOSYNTHETIC PROTEIN ADENOSINE-3 (PTHR10520:SF10)	hydrolase(PC00121);ligase(PC00142);transferase(PC00220)	Yarrowia lipolytica
72 hours	XENTR|Gene=rbbp4|UniProtKB=Q5M7K4	Q5M7K4	Histone-binding protein RBBP4;rbbp4;ortholog	HISTONE-BINDING PROTEIN RBBP4 (PTHR22850:SF90)		Xenopus tropicalis
72 hours	HORSE|Gene=SOD2|UniProtKB=Q9XS41	Q9XS41	Superoxide dismutase [Mn], mitochondrial;SOD2;ortholog	SUPEROXIDE DISMUTASE [MN], MITOCHONDRIAL (PTHR11404:SF6)	oxidoreductase(PC00176)	Equus caballus
72 hours	SCHPO|PomBase=SPAC29E6.05c|UniProtKB=Q09859	Q09859	Probable peptide methionine sulfoxide reductase;mxr1;ortholog	MITOCHONDRIAL PEPTIDE METHIONINE SULFOXIDE REDUCTASE (PTHR42799:SF2)	reductase(PC00198)	Schizosaccharomyces pombe
72 hours	DROME|FlyBase=FBgn0015282|UniProtKB=P48601	P48601	26S protease regulatory subunit 4;Rpt2;ortholog	26S PROTEASE REGULATORY SUBUNIT 4 (PTHR23073:SF24)	hydrolase(PC00121)	Drosophila melanogaster
72 hours	XENTR|Xenbase=XB-GENE-5841194|UniProtKB=Q6DIE2	Q6DIE2	Nuclear cap-binding protein subunit 1;ncbp1;ortholog	NUCLEAR CAP-BINDING PROTEIN SUBUNIT 1 (PTHR12412:SF2)	mRNA splicing factor(PC00148)	Xenopus tropicalis
72 hours	SCHPO|PomBase=SPBP8B7.20c|UniProtKB=O94268	O94268	25S rRNA (cytosine-C(5))-methyltransferase nop2;nop2;ortholog	28S RRNA (CYTOSINE(4447)-C(5))-METHYLTRANSFERASE-RELATED (PTHR22807:SF30)		Schizosaccharomyces pombe
72 hours	DICDI|dictyBase=DDB_G0287377|UniProtKB=Q54KE6	Q54KE6	Methylcrotonoyl-CoA carboxylase subunit alpha, mitochondrial;mccA;ortholog	METHYLCROTONOYL-COA CARBOXYLASE SUBUNIT ALPHA, MITOCHONDRIAL (PTHR18866:SF33)	ligase(PC00142)	Dictyostelium discoideum
72 hours	DICDI|dictyBase=DDB_G0276947|UniProtKB=Q86L04	Q86L04	TNF receptor-associated protein 1 homolog, mitochondrial;trap1;ortholog	HEAT SHOCK PROTEIN 75 KDA, MITOCHONDRIAL (PTHR11528:SF44)	Hsp90 family chaperone(PC00028)	Dictyostelium discoideum
72 hours	YEAST|SGD=S000001061|UniProtKB=P38707	P38707	Asparagine--tRNA ligase, cytoplasmic;DED81;ortholog	ASPARAGINE--TRNA LIGASE, CYTOPLASMIC (PTHR22594:SF16)	RNA binding protein(PC00031);aminoacyl-tRNA synthetase(PC00047)	Saccharomyces cerevisiae
72 hours	SCHPO|PomBase=SPBC29A10.15|UniProtKB=P54789	P54789	Origin recognition complex subunit 1;orc1;ortholog	ORIGIN RECOGNITION COMPLEX SUBUNIT 1 (PTHR10763:SF23)	replication origin binding protein(PC00199)	Schizosaccharomyces pombe
72 hours	SCHPO|PomBase=SPBP16F5.04|UniProtKB=O00102	O00102	Ubiquitin-conjugating enzyme E2-18 kDa;ubc7;ortholog	UBIQUITIN-CONJUGATING ENZYME E2 G2 (PTHR24067:SF154)		Schizosaccharomyces pombe
72 hours	HUMAN|HGNC=24220|UniProtKB=Q6P1N9	Q6P1N9	Putative deoxyribonuclease TATDN1;TATDN1;ortholog	DEOXYRIBONUCLEASE TATDN1-RELATED (PTHR10060:SF15)		Homo sapiens
72 hours	SCHPO|PomBase=SPAC24H6.01c|UniProtKB=Q09758	Q09758	Putative membrane-bound O-acyltransferase C24H6.01c;SPAC24H6.01c;ortholog	PROTEIN-CYSTEINE N-PALMITOYLTRANSFERASE RASP (PTHR13285:SF18)	acyltransferase(PC00042)	Schizosaccharomyces pombe
72 hours	ASPFU|EnsemblGenome=CADAFUAG00001452|UniProtKB=Q4WA15	Q4WA15	Lysophospholipase nte1;nte1;ortholog	NEUROPATHY TARGET ESTERASE SWS (PTHR14226:SF29)	esterase(PC00097)	Neosartorya fumigata
72 hours	HUMAN|HGNC=3785|UniProtKB=P49356	P49356	Protein farnesyltransferase subunit beta;FNTB;ortholog	CHURC1-FNTB READTHROUGH-RELATED (PTHR11774:SF6)	acyltransferase(PC00042)	Homo sapiens
72 hours	CHICK|Gene=RPS6|UniProtKB=P47838	P47838	40S ribosomal protein S6;RPS6;ortholog	40S RIBOSOMAL PROTEIN S6 (PTHR11502:SF6)		Gallus gallus
72 hours	CAEEL|WormBase=WBGene00006538|UniProtKB=P41937	P41937	Tubulin beta-4 chain;tbb-4;ortholog	TUBULIN BETA-4 CHAIN (PTHR11588:SF279)	tubulin(PC00228)	Caenorhabditis elegans
72 hours	HUMAN|HGNC=20040|UniProtKB=Q01518	Q01518	Adenylyl cyclase-associated protein 1;CAP1;ortholog	ADENYLYL CYCLASE-ASSOCIATED PROTEIN 1 (PTHR10652:SF1)	actin family cytoskeletal protein(PC00041)	Homo sapiens
72 hours	RAT|RGD=708434|UniProtKB=Q9QZC4	Q9QZC4	Choline-phosphate cytidylyltransferase B;Pcyt1b;ortholog	CHOLINE-PHOSPHATE CYTIDYLYLTRANSFERASE B (PTHR10739:SF20)		Rattus norvegicus
72 hours	DICDI|dictyBase=DDB_G0278141|UniProtKB=Q54YP4	Q54YP4	Vacuolar protein sorting-associated protein 11 homolog;vps11;ortholog	VACUOLAR PROTEIN SORTING-ASSOCIATED PROTEIN 11 HOMOLOG (PTHR23323:SF24)	membrane trafficking regulatory protein(PC00151)	Dictyostelium discoideum
72 hours	SCHPO|PomBase=SPBC25B2.05|UniProtKB=O74777	O74777	KRR1 small subunit processome component homolog;mis3;ortholog	KRR1 SMALL SUBUNIT PROCESSOME COMPONENT HOMOLOG (PTHR12581:SF0)	RNA binding protein(PC00031)	Schizosaccharomyces pombe
72 hours	MOUSE|MGI=MGI=107307|UniProtKB=Q8C0D7	Q8C0D7	Inhibitor of growth protein 4;Ing4;ortholog	INHIBITOR OF GROWTH PROTEIN 4 (PTHR10333:SF40)	chromatin/chromatin-binding protein(PC00077);transcription cofactor(PC00217);zinc finger transcription factor(PC00244)	Mus musculus
72 hours	EMENI|EnsemblGenome=CADANIAG00000097|UniProtKB=C8VCL5	C8VCL5	Uncharacterized rhomboid protein AN10929;AN10929;ortholog	RHOMBOID-LIKE PROTEIN (PTHR22936:SF69)		Emericella nidulans
72 hours	XENTR|Xenbase=XB-GENE-974293|UniProtKB=Q28G26	Q28G26	Phosphatidylinositol 4-kinase type 2-beta;pi4k2b;ortholog	PHOSPHATIDYLINOSITOL 4-KINASE TYPE 2 BETA-RELATED (PTHR12865:SF6)	kinase(PC00137)	Xenopus tropicalis
72 hours	CAEBR|Gene=CBG24191|UniProtKB=A8WK63	A8WK63	Putative ATP-dependent DNA helicase Q1;CBG24191;ortholog	ATP-DEPENDENT DNA HELICASE Q1 (PTHR13710:SF72)	DNA helicase(PC00011)	Caenorhabditis briggsae
72 hours	SCHPO|PomBase=SPAC1F7.12|UniProtKB=Q09923	Q09923	Aldo-keto reductase yakc [NADP(+)];yakc;ortholog	NAD(P)-LINKED OXIDOREDUCTASE SUPERFAMILY PROTEIN-RELATED (PTHR43625:SF14)	reductase(PC00198)	Schizosaccharomyces pombe
72 hours	MOUSE|MGI=MGI=2444748|UniProtKB=A2AJK6	A2AJK6	Chromodomain-helicase-DNA-binding protein 7;Chd7;ortholog	CHROMODOMAIN-HELICASE-DNA-BINDING PROTEIN 7 (PTHR45623:SF20)		Mus musculus
72 hours	HUMAN|HGNC=8905|UniProtKB=P36871	P36871	Phosphoglucomutase-1;PGM1;ortholog	PHOSPHOGLUCOMUTASE-1 (PTHR22573:SF37)		Homo sapiens
72 hours	MOUSE|MGI=MGI=2182303|UniProtKB=Q99MJ9	Q99MJ9	ATP-dependent RNA helicase DDX50;Ddx50;ortholog	ATP-DEPENDENT RNA HELICASE DDX50 (PTHR24031:SF327)		Mus musculus
72 hours	MOUSE|MGI=MGI=108074|UniProtKB=P97363	P97363	Serine palmitoyltransferase 2;Sptlc2;ortholog	SERINE PALMITOYLTRANSFERASE 2 (PTHR13693:SF79)	transaminase(PC00216)	Mus musculus
72 hours	SCHPO|PomBase=SPBC1773.07c|UniProtKB=Q09717	Q09717	Ran-specific GTPase-activating protein 1;sbp1;ortholog	NUCLEAR PORE COMPLEX PROTEIN NUP50 (PTHR23138:SF87)	G-protein modulator(PC00022)	Schizosaccharomyces pombe
72 hours	NEUCR|EnsemblGenome=NCU01470|UniProtKB=Q7RXW1	Q7RXW1	Vacuolar protein 8;vac8;ortholog	VACUOLAR PROTEIN 8 (PTHR47249:SF1)		Neurospora crassa
72 hours	SCHPO|PomBase=SPAC17D4.02|UniProtKB=O74113	O74113	Cell division control protein 45 homolog;sna41;ortholog	CELL DIVISION CONTROL PROTEIN 45 HOMOLOG (PTHR10507:SF0)	replication origin binding protein(PC00199)	Schizosaccharomyces pombe
72 hours	NEUCR|EnsemblGenome=NCU06205|UniProtKB=P78706	P78706	Transcriptional repressor rco-1;rco-1;ortholog	GENERAL TRANSCRIPTIONAL COREPRESSOR TUP1 (PTHR42968:SF17)		Neurospora crassa
72 hours	NEUCR|EnsemblGenome=NCU04245|UniProtKB=P23231	P23231	Mitochondrial import receptor subunit tom70;tom70;ortholog	MITOCHONDRIAL IMPORT RECEPTOR SUBUNIT TOM70 (PTHR46208:SF1)		Neurospora crassa
72 hours	ASPFU|EnsemblGenome=CADAFUAG00008251|UniProtKB=Q4WPF8	Q4WPF8	Cytochrome c peroxidase, mitochondrial;ccp1;ortholog	CYTOCHROME C PEROXIDASE, MITOCHONDRIAL (PTHR31356:SF0)		Neosartorya fumigata
72 hours	SCHPO|PomBase=SPAC869.05c|UniProtKB=Q9URY8	Q9URY8	Probable sulfate permease C869.05c;SPAC869.05c;ortholog	SODIUM-INDEPENDENT SULFATE ANION TRANSPORTER (PTHR11814:SF55)		Schizosaccharomyces pombe
72 hours	DANRE|ZFIN=ZDB-GENE-000208-18|UniProtKB=Q9PTS2	Q9PTS2	Uroporphyrinogen decarboxylase;urod;ortholog	UROPORPHYRINOGEN DECARBOXYLASE (PTHR21091:SF169)		Danio rerio
72 hours	SCHPO|PomBase=SPAC139.02c|UniProtKB=Q9UTN1	Q9UTN1	Mitochondrial oxaloacetate transport protein;oac1;ortholog	MITOCHONDRIAL OXALOACETATE TRANSPORT PROTEIN (PTHR45618:SF18)		Schizosaccharomyces pombe
72 hours	SCHPO|PomBase=SPBC1773.11c|UniProtKB=Q1MTQ5	Q1MTQ5	Meiotically up-regulated gene 89 protein;mug89;ortholog	CDC50 FAMILY PROTEIN CHAT-1 (PTHR10926:SF0)		Schizosaccharomyces pombe
72 hours	YEAST|SGD=S000002749|UniProtKB=Q05506	Q05506	Arginine--tRNA ligase, cytoplasmic;YDR341C;ortholog	ARGININE--TRNA LIGASE, MITOCHONDRIAL-RELATED (PTHR11956:SF1)		Saccharomyces cerevisiae
72 hours	SCHPO|PomBase=SPBC14F5.03c|UniProtKB=O60100	O60100	Probable importin subunit beta-4;kap123;ortholog	IMPORTIN-4 (PTHR10527:SF6)	transfer/carrier protein(PC00219);transporter(PC00227)	Schizosaccharomyces pombe
72 hours	MOUSE|MGI=MGI=1923356|UniProtKB=Q6ZPY7	Q6ZPY7	Lysine-specific demethylase 3B;Kdm3b;ortholog	LYSINE-SPECIFIC DEMETHYLASE 3B (PTHR12549:SF8)	zinc finger transcription factor(PC00244)	Mus musculus
72 hours	USTMA|Gene=UMAG_00844|UniProtKB=P32420	P32420	Succinate dehydrogenase [ubiquinone] iron-sulfur subunit, mitochondrial;SDH2;ortholog	SUCCINATE DEHYDROGENASE [UBIQUINONE] IRON-SULFUR SUBUNIT, MITOCHONDRIAL (PTHR11921:SF29)	dehydrogenase(PC00092)	Ustilago maydis
72 hours	MOUSE|MGI=MGI=1915462|UniProtKB=Q9DA39	Q9DA39	Protein lifeguard 4;Tmbim4;ortholog	PROTEIN LIFEGUARD 4 (PTHR23291:SF50)		Mus musculus
72 hours	XENTR|Xenbase=XB-GENE-492130|UniProtKB=Q28ID3	Q28ID3	Glutaredoxin-3;glrx3;ortholog	GLUTAREDOXIN-3 (PTHR10293:SF40)	reductase(PC00198)	Xenopus tropicalis
72 hours	MOUSE|MGI=MGI=1354165|UniProtKB=Q8C1A5	Q8C1A5	Thimet oligopeptidase;Thop1;ortholog	THIMET OLIGOPEPTIDASE (PTHR11804:SF50)	metalloprotease(PC00153)	Mus musculus
72 hours	SCHPO|PomBase=SPAC18B11.02c|UniProtKB=Q09709	Q09709	Uncharacterized protein C18B11.02c;SPAC18B11.02c;ortholog	RNA PSEUDOURIDYLATE SYNTHASE DOMAIN-CONTAINING PROTEIN 2 (PTHR21600:SF34)		Schizosaccharomyces pombe
72 hours	ARATH|TAIR=AT3G21160|UniProtKB=Q8H116	Q8H116	Mannosyl-oligosaccharide 1,2-alpha-mannosidase MNS2;MNS2;ortholog	MANNOSYL-OLIGOSACCHARIDE ALPHA-1,2-MANNOSIDASE IA-RELATED (PTHR11742:SF6)	chaperone(PC00072)	Arabidopsis thaliana
72 hours	HUMAN|HGNC=17557|UniProtKB=Q9UIC8	Q9UIC8	Leucine carboxyl methyltransferase 1;LCMT1;ortholog	LEUCINE CARBOXYL METHYLTRANSFERASE 1 (PTHR13600:SF21)		Homo sapiens
72 hours	SCHPO|PomBase=SPAC23C11.14|UniProtKB=O13918	O13918	Zinc homeostasis factor 1;zhf1;ortholog	FI23527P1 (PTHR45820:SF4)		Schizosaccharomyces pombe
72 hours	YEAST|SGD=S000005060|UniProtKB=P53924	P53924	E3 ubiquitin-protein ligase DMA2;DMA2;ortholog	E3 UBIQUITIN-PROTEIN LIGASE RNF8 (PTHR15067:SF4)		Saccharomyces cerevisiae
72 hours	DICDI|dictyBase=DDB_G0287657|UniProtKB=Q54K57	Q54K57	Alpha,alpha-trehalose-phosphate synthase [UDP-forming] A;tpsA;ortholog	BCDNA.GH08860 (PTHR10788:SF6)		Dictyostelium discoideum
72 hours	CANAL|CGD=CAL0000188662|UniProtKB=Q00310	Q00310	Glycolipid 2-alpha-mannosyltransferase 1;MNT1;ortholog	ALPHA-1,2 MANNOSYLTRANSFERASE KTR1 (PTHR31121:SF6)		Candida albicans
72 hours	DANRE|ZFIN=ZDB-GENE-041010-86|UniProtKB=Q6PUR6	Q6PUR6	GPN-loop GTPase 2;gpn2;ortholog	GPN-LOOP GTPASE 2 (PTHR21231:SF3)	nucleic acid binding(PC00171)	Danio rerio
72 hours	SCHPO|PomBase=SPBC211.07c|UniProtKB=Q9P7R4	Q9P7R4	Ubiquitin-conjugating enzyme E2 8;ubc8;ortholog	UBIQUITIN-CONJUGATING ENZYME E2 H (PTHR24068:SF128)		Schizosaccharomyces pombe
72 hours	HUMAN|HGNC=25994|UniProtKB=Q08J23	Q08J23	tRNA (cytosine(34)-C(5))-methyltransferase;NSUN2;ortholog	TRNA (CYTOSINE(34)-C(5))-METHYLTRANSFERASE (PTHR22808:SF1)	methyltransferase(PC00155);nucleic acid binding(PC00171)	Homo sapiens
72 hours	YEAST|SGD=S000000753|UniProtKB=P25515	P25515	V-type proton ATPase subunit c;VMA3;ortholog	V-TYPE PROTON ATPASE 16 KDA PROTEOLIPID SUBUNIT (PTHR10263:SF5)	ATP synthase(PC00002);hydrolase(PC00121)	Saccharomyces cerevisiae
72 hours	BOVIN|Ensembl=ENSBTAG00000006690|UniProtKB=P53619	P53619	Coatomer subunit delta;ARCN1;ortholog	COATOMER SUBUNIT DELTA (PTHR10121:SF0)	vesicle coat protein(PC00235)	Bos taurus
72 hours	CHICK|Gene_ORFName=RCJMB04_1g17|UniProtKB=Q5ZMQ9	Q5ZMQ9	Peroxisomal targeting signal 1 receptor;PEX5;ortholog	PEROXISOMAL TARGETING SIGNAL 1 RECEPTOR (PTHR10130:SF2)	membrane trafficking regulatory protein(PC00151);receptor(PC00197)	Gallus gallus
72 hours	SCHPO|PomBase=SPAC24B11.11c|UniProtKB=Q09898	Q09898	Serine/threonine-protein kinase sid2;sid2;ortholog	CELL CYCLE PROTEIN KINASE DBF2-RELATED (PTHR24356:SF185)	annexin(PC00050);calmodulin(PC00061);non-receptor serine/threonine protein kinase(PC00167);transfer/carrier protein(PC00219)	Schizosaccharomyces pombe
72 hours	SCHPO|PomBase=SPBC16A3.01|UniProtKB=P48008	P48008	Septin homolog spn3;spn3;ortholog	CELL DIVISION CONTROL PROTEIN 11 (PTHR18884:SF52)	cytoskeletal protein(PC00085);small GTPase(PC00208)	Schizosaccharomyces pombe
72 hours	MOUSE|MGI=MGI=102666|UniProtKB=Q60676	Q60676	Serine/threonine-protein phosphatase 5;Ppp5c;ortholog	SERINE/THREONINE-PROTEIN PHOSPHATASE 5 (PTHR45668:SF5)		Mus musculus
72 hours	YEAST|SGD=S000004727|UniProtKB=P38009	P38009	Bifunctional purine biosynthesis protein ADE17;ADE17;ortholog	BIFUNCTIONAL PURINE BIOSYNTHESIS PROTEIN PURH (PTHR11692:SF0)	hydrolase(PC00121);methyltransferase(PC00155)	Saccharomyces cerevisiae
72 hours	BOVIN|Ensembl=ENSBTAG00000002743|UniProtKB=Q0VCI1	Q0VCI1	Probable tRNA N6-adenosine threonylcarbamoyltransferase;OSGEP;ortholog	TRNA N6-ADENOSINE THREONYLCARBAMOYLTRANSFERASE-RELATED (PTHR11735:SF14)	hydrolase(PC00121)	Bos taurus
72 hours	SCHPO|PomBase=SPBC29A3.03c|UniProtKB=O59668	O59668	LisH domain-containing protein C29A3.03c;SPBC29A3.03c;ortholog	SPORULATION PROTEIN RMD5 (PTHR12170:SF3)		Schizosaccharomyces pombe
72 hours	HUMAN|HGNC=21484|UniProtKB=Q9NXL9	Q9NXL9	DNA helicase MCM9;MCM9;ortholog	DNA HELICASE MCM9 (PTHR11630:SF48)	DNA helicase(PC00011);hydrolase(PC00121)	Homo sapiens
72 hours	ARATH|TAIR=AT4G00100|UniProtKB=P59224	P59224	40S ribosomal protein S13-2;RPS13B;ortholog	40S RIBOSOMAL PROTEIN S13 (PTHR11885:SF6)	ribosomal protein(PC00202)	Arabidopsis thaliana
72 hours	MOUSE|MGI=MGI=1923310|UniProtKB=Q69ZQ2	Q69ZQ2	Pre-mRNA-splicing factor ISY1 homolog;Isy1;ortholog	PRE-MRNA-SPLICING FACTOR ISY1 HOMOLOG (PTHR13021:SF8)		Mus musculus
72 hours	DANRE|ZFIN=ZDB-GENE-040426-2901|UniProtKB=Q1LVE8	Q1LVE8	Splicing factor 3B subunit 3;sf3b3;ortholog	SPLICING FACTOR 3B SUBUNIT 3 (PTHR10644:SF1)	damaged DNA-binding protein(PC00086);mRNA polyadenylation factor(PC00146);mRNA splicing factor(PC00148)	Danio rerio
72 hours	SCHPO|PomBase=SPBC543.09|UniProtKB=Q9HGM3	Q9HGM3	Mitochondrial respiratory chain complexes assembly protein rca1;yta12;ortholog	SPG (SPASTIC PARAPLEGIA) (PTHR43655:SF2)	metalloprotease(PC00153)	Schizosaccharomyces pombe
72 hours	YEAST|SGD=S000003498|UniProtKB=P53326	P53326	Uncharacterized protein YGR266W;YGR266W;ortholog	SUBFAMILY NOT NAMED (PTHR46689:SF1)		Saccharomyces cerevisiae
72 hours	SCHPO|PomBase=SPAPB17E12.13|UniProtKB=Q8TFH1	Q8TFH1	60S ribosomal protein L18-B;rpl1802;ortholog	60S RIBOSOMAL PROTEIN L18 (PTHR10934:SF2)		Schizosaccharomyces pombe
72 hours	SCHPO|PomBase=SPCC1223.01|UniProtKB=Q76PD2	Q76PD2	E3 ubiquitin-protein ligase hel2;SPCC1223.01;ortholog	E3 UBIQUITIN-PROTEIN LIGASE ZNF598 (PTHR22938:SF0)	nucleic acid binding(PC00171);ubiquitin-protein ligase(PC00234)	Schizosaccharomyces pombe
72 hours	SCHPO|PomBase=SPAC3G9.09c|UniProtKB=P56286	P56286	Eukaryotic translation initiation factor 2 subunit alpha;tif211;ortholog	EUKARYOTIC TRANSLATION INITIATION FACTOR 2 SUBUNIT 1 (PTHR10602:SF0)	translation initiation factor(PC00224)	Schizosaccharomyces pombe
72 hours	MOUSE|MGI=MGI=1921054|UniProtKB=Q922S8	Q922S8	Kinesin-like protein KIF2C;Kif2c;ortholog	KINESIN-LIKE PROTEIN KIF2C (PTHR24115:SF454)	microtubule binding motor protein(PC00156)	Mus musculus
72 hours	DICDI|dictyBase=DDB_G0277007|UniProtKB=Q550W6	Q550W6	GDP-fucose transporter 1;slc35c1;ortholog	GDP-FUCOSE TRANSPORTER 1 (PTHR11132:SF255)		Dictyostelium discoideum
72 hours	HUMAN|HGNC=1421|UniProtKB=O43772	O43772	Mitochondrial carnitine/acylcarnitine carrier protein;SLC25A20;ortholog	MITOCHONDRIAL CARNITINE/ACYLCARNITINE CARRIER PROTEIN (PTHR45624:SF16)		Homo sapiens
72 hours	SCHPO|PomBase=SPAC20H4.10|UniProtKB=Q9HE05	Q9HE05	Ubiquitin conjugation factor E4;ufd2;ortholog	UBIQUITIN CONJUGATION FACTOR E4 A (PTHR13931:SF2)	enzyme modulator(PC00095)	Schizosaccharomyces pombe
72 hours	SCHPO|PomBase=SPCC576.09|UniProtKB=O74893	O74893	40S ribosomal protein S20;rps20;ortholog	40S RIBOSOMAL PROTEIN S20 (PTHR11700:SF8)	ribosomal protein(PC00202)	Schizosaccharomyces pombe
72 hours	SCHPO|PomBase=SPBC14C8.06|UniProtKB=P78774	P78774	Actin-related protein 2/3 complex subunit 1;arc1;ortholog	ACTIN RELATED COMPLEX P41 SUBUNIT (PTHR10709:SF2)	actin family cytoskeletal protein(PC00041)	Schizosaccharomyces pombe
72 hours	SCHPO|PomBase=SPBC29A10.07|UniProtKB=O94385	O94385	Nucleoporin pom152;pom152;ortholog	NUCLEOPORIN POM152 (PTHR28206:SF1)		Schizosaccharomyces pombe
72 hours	ECOLI|EcoGene=EG11329|UniProtKB=P25526	P25526	Succinate-semialdehyde dehydrogenase [NADP(+)] GabD;gabD;ortholog	SUCCINATE-SEMIALDEHYDE DEHYDROGENASE [NADP(+)] GABD (PTHR43353:SF12)	dehydrogenase(PC00092)	Escherichia coli
72 hours	ORYSJ|EnsemblGenome=OS06G0670000|UniProtKB=Q655R6	Q655R6	Molybdenum cofactor sulfurase;MCSU3;ortholog	MOLYBDENUM COFACTOR SULFURASE (PTHR14237:SF19)		Oryza sativa
72 hours	HUMAN|HGNC=13254|UniProtKB=Q9UET6	Q9UET6	Putative tRNA (cytidine(32)/guanosine(34)-2'-O)-methyltransferase;FTSJ1;ortholog	TRNA (CYTIDINE(32)/GUANOSINE(34)-2'-O)-METHYLTRANSFERASE-RELATED (PTHR10920:SF12)		Homo sapiens
72 hours	HUMAN|HGNC=9973|UniProtKB=P40937	P40937	Replication factor C subunit 5;RFC5;ortholog	REPLICATION FACTOR C SUBUNIT 5 (PTHR11669:SF9)	DNA-directed DNA polymerase(PC00018);nucleotidyltransferase(PC00174)	Homo sapiens
72 hours	MOUSE|MGI=MGI=1100869|UniProtKB=Q9JME5	Q9JME5	AP-3 complex subunit beta-2;Ap3b2;ortholog	AP-3 COMPLEX SUBUNIT BETA-2 (PTHR11134:SF11)	membrane traffic protein(PC00150)	Mus musculus
72 hours	SCHPO|PomBase=SPBC646.08c|UniProtKB=O94512	O94512	Oxysterol-binding protein-like protein 1;obp1;ortholog	OXYSTEROL-BINDING PROTEIN-RELATED PROTEIN 9 (PTHR10972:SF27)		Schizosaccharomyces pombe
72 hours	YEAST|SGD=S000003810|UniProtKB=P21373	P21373	NAD(+) kinase;UTR1;ortholog	NAD KINASE (PTHR20275:SF0)	nucleotide kinase(PC00172)	Saccharomyces cerevisiae
72 hours	HUMAN|HGNC=12556|UniProtKB=Q96T88	Q96T88	E3 ubiquitin-protein ligase UHRF1;UHRF1;ortholog	E3 UBIQUITIN-PROTEIN LIGASE UHRF1 (PTHR14140:SF2)	ubiquitin-protein ligase(PC00234)	Homo sapiens
72 hours	XENTR|Xenbase=XB-GENE-945926|UniProtKB=Q6DF46	Q6DF46	Ubiquinone biosynthesis monooxygenase COQ6, mitochondrial;coq6;ortholog	UBIQUINONE BIOSYNTHESIS MONOOXYGENASE COQ6, MITOCHONDRIAL (PTHR43876:SF7)	oxygenase(PC00177)	Xenopus tropicalis
72 hours	SCHPO|PomBase=SPCC126.12|UniProtKB=O94404	O94404	Protein NIF3 homolog;SPCC126.12;ortholog	NIF3-LIKE PROTEIN 1 (PTHR13799:SF13)		Schizosaccharomyces pombe
72 hours	SCHPO|PomBase=SPAC17A5.15c|UniProtKB=O13775	O13775	Probable glutamate--tRNA ligase, cytoplasmic;gus1;ortholog	GLUTAMATE--TRNA LIGASE, CYTOPLASMIC (PTHR43097:SF5)	ligase(PC00142)	Schizosaccharomyces pombe
72 hours	RAT|RGD=71048|UniProtKB=P62944	P62944	AP-2 complex subunit beta;Ap2b1;ortholog	AP-2 COMPLEX SUBUNIT BETA (PTHR11134:SF9)	membrane traffic protein(PC00150)	Rattus norvegicus
72 hours	HUMAN|HGNC=29528|UniProtKB=Q8WU90	Q8WU90	Zinc finger CCCH domain-containing protein 15;ZC3H15;ortholog	ZINC FINGER CCCH DOMAIN-CONTAINING PROTEIN 15 (PTHR12681:SF0)	zinc finger transcription factor(PC00244)	Homo sapiens
72 hours	SCHPO|PomBase=SPAC29E6.08|UniProtKB=P17871	P17871	TATA-box-binding protein;tbp1;ortholog	TATA-BOX-BINDING PROTEIN (PTHR10126:SF6)	TATA-binding transcription factor(PC00255);nucleic acid binding(PC00171)	Schizosaccharomyces pombe
72 hours	NEUCR|EnsemblGenome=NCU08408|UniProtKB=Q7SC45	Q7SC45	Protein btn-1;cln3;ortholog	BATTENIN (PTHR10981:SF0)	membrane trafficking regulatory protein(PC00151)	Neurospora crassa
72 hours	YEAST|SGD=S000001776|UniProtKB=P36149	P36149	Trafficking protein particle complex subunit BET3;BET3;ortholog	TRAFFICKING PROTEIN PARTICLE COMPLEX 3 (PTHR13048:SF0)		Saccharomyces cerevisiae
72 hours	SCHPO|PomBase=SPBC4B4.01c|UniProtKB=O74962	O74962	Pantothenate kinase;SPBC4B4.01c;ortholog	PANTOTHENATE KINASE 4 (PTHR12280:SF20)		Schizosaccharomyces pombe
72 hours	NEMVE|EnsemblGenome=NEMVEDRAFT_v1g117116|UniProtKB=A7SG73	A7SG73	Nicotinate-nucleotide pyrophosphorylase [carboxylating] (Fragment);qprt;ortholog	NICOTINATE-NUCLEOTIDE PYROPHOSPHORYLASE [CARBOXYLATING] (PTHR32179:SF3)		Nematostella vectensis
72 hours	EMENI|EnsemblGenome=CADANIAG00003435|UniProtKB=O42777	O42777	Neutral trehalase;treB;ortholog	NEUTRAL TREHALASE-RELATED (PTHR23403:SF6)		Emericella nidulans
72 hours	HUMAN|HGNC=26033|UniProtKB=Q96PZ0	Q96PZ0	Pseudouridylate synthase 7 homolog;PUS7;ortholog	PSEUDOURIDYLATE SYNTHASE 7 HOMOLOG (PTHR13326:SF21)		Homo sapiens
72 hours	SCHPO|PomBase=SPBC14C8.17c|UniProtKB=O60097	O60097	Transcription factor spt8;spt8;ortholog	TRANSCRIPTION FACTOR SPT8 (PTHR22847:SF620)		Schizosaccharomyces pombe
72 hours	SCHPO|PomBase=SPAC1556.08c|UniProtKB=Q10343	Q10343	5'-AMP-activated protein kinase subunit gamma;cbs2;ortholog	5'-AMP-ACTIVATED PROTEIN KINASE SUBUNIT GAMMA-2 (PTHR13780:SF35)	kinase modulator(PC00140)	Schizosaccharomyces pombe
72 hours	DICDI|dictyBase=DDB_G0268238|UniProtKB=Q55F69	Q55F69	Probable Dol-P-Man:Man(5)GlcNAc(2)-PP-Dol alpha-1,3-mannosyltransferase;alg3;ortholog	DOL-P-MAN:MAN(5)GLCNAC(2)-PP-DOL ALPHA-1,3-MANNOSYLTRANSFERASE (PTHR12646:SF0)	glycosyltransferase(PC00111)	Dictyostelium discoideum
72 hours	YEAST|SGD=S000000757|UniProtKB=P39986	P39986	Manganese-transporting ATPase 1;SPF1;ortholog	MANGANESE-TRANSPORTING ATPASE 13A1 (PTHR45630:SF7)		Saccharomyces cerevisiae
72 hours	YEAST|SGD=S000000888|UniProtKB=P00927	P00927	Threonine dehydratase, mitochondrial;ILV1;ortholog	THREONINE DEHYDRATASE, MITOCHONDRIAL (PTHR43714:SF1)	deaminase(PC00088);dehydratase(PC00091);epimerase/racemase(PC00096)	Saccharomyces cerevisiae
72 hours	CHICK|Ensembl=ENSGALG00000001959|UniProtKB=E1BVR9	E1BVR9	Small RNA 2'-O-methyltransferase;HENMT1;ortholog	SMALL RNA 2'-O-METHYLTRANSFERASE (PTHR21404:SF3)		Gallus gallus
72 hours	SCHPO|PomBase=SPBP8B7.27|UniProtKB=O94275	O94275	Probable E3 ubiquitin-protein ligase mug30;mug30;ortholog	E3 UBIQUITIN-PROTEIN LIGASE HECTD2-RELATED (PTHR45622:SF10)		Schizosaccharomyces pombe
72 hours	RAT|RGD=3785|UniProtKB=P61765	P61765	Syntaxin-binding protein 1;Stxbp1;ortholog	SYNTAXIN-BINDING PROTEIN 1 (PTHR11679:SF35)	membrane trafficking regulatory protein(PC00151);transporter(PC00227)	Rattus norvegicus
72 hours	MOUSE|MGI=MGI=2143854|UniProtKB=Q8BH74	Q8BH74	Nuclear pore complex protein Nup107;Nup107;ortholog	NUCLEAR PORE COMPLEX PROTEIN NUP107 (PTHR13003:SF2)	transporter(PC00227)	Mus musculus
72 hours	YEAST|SGD=S000005933|UniProtKB=Q12754	Q12754	Ribosomal RNA-processing protein 12;RRP12;ortholog	RRP12-LIKE PROTEIN (PTHR21576:SF2)		Saccharomyces cerevisiae
72 hours	EMENI|EnsemblGenome=CADANIAG00004263|UniProtKB=Q8TFN0	Q8TFN0	Nucleoside diphosphate kinase;swoH;ortholog	NUCLEOSIDE DIPHOSPHATE KINASE (PTHR11349:SF91)		Emericella nidulans
72 hours	CANAL|CGD=CAL0000194674|UniProtKB=O43101	O43101	Centromere/microtubule-binding protein CBF5;CBF5;ortholog	H/ACA RIBONUCLEOPROTEIN COMPLEX SUBUNIT 4 (PTHR23127:SF0)	centromere DNA-binding protein(PC00071)	Candida albicans
72 hours	MOUSE|MGI=MGI=1913865|UniProtKB=Q8BGE6	Q8BGE6	Cysteine protease ATG4B;Atg4b;ortholog	CYSTEINE PROTEASE ATG4B (PTHR22624:SF39)	cysteine protease(PC00081)	Mus musculus
72 hours	HUMAN|HGNC=8125|UniProtKB=O15527	O15527	N-glycosylase/DNA lyase;OGG1;ortholog	N-GLYCOSYLASE/DNA LYASE (PTHR10242:SF2)		Homo sapiens
72 hours	DANRE|ZFIN=ZDB-GENE-050522-362|UniProtKB=Q6P0I8	Q6P0I8	Exosome complex component MTR3;exosc6;ortholog	EXOSOME COMPLEX COMPONENT MTR3 (PTHR11953:SF2)	exoribonuclease(PC00099);hydrolase(PC00121);nucleotidyltransferase(PC00174)	Danio rerio
72 hours	HUMAN|HGNC=12406|UniProtKB=P50607	P50607	Tubby protein homolog;TUB;ortholog	TUBBY PROTEIN HOMOLOG (PTHR16517:SF20)		Homo sapiens
72 hours	SCHPO|PomBase=SPBC887.10|UniProtKB=P87323	P87323	Response regulator mcs4;mcs4;ortholog	OSMOLARITY TWO-COMPONENT SYSTEM PROTEIN SSK1 (PTHR42878:SF1)	esterase(PC00097);protein kinase(PC00193);transcription factor(PC00218)	Schizosaccharomyces pombe
72 hours	ORNAN|Gene=CAPZA2|UniProtKB=Q07E00	Q07E00	F-actin-capping protein subunit alpha-2;CAPZA2;ortholog	F-ACTIN-CAPPING PROTEIN SUBUNIT ALPHA-2 (PTHR10653:SF2)	non-motor actin binding protein(PC00165)	Ornithorhynchus anatinus
72 hours	ARATH|TAIR=AT4G38470|UniProtKB=F4JTP5	F4JTP5	Serine/threonine-protein kinase STY46;STY46;ortholog	SERINE/THREONINE-PROTEIN KINASE STY46 (PTHR44329:SF36)		Arabidopsis thaliana
72 hours	SCHPO|PomBase=SPAC4A8.12c|UniProtKB=P22194	P22194	Protein phosphatase 1 regulatory subunit SDS22;sds22;ortholog	PROTEIN PHOSPHATASE 1 REGULATORY SUBUNIT 7 (PTHR15454:SF36)		Schizosaccharomyces pombe
72 hours	BOVIN|Ensembl=ENSBTAG00000010524|UniProtKB=Q2KJG8	Q2KJG8	[3-methyl-2-oxobutanoate dehydrogenase [lipoamide]] kinase, mitochondrial;BCKDK;ortholog	[3-METHYL-2-OXOBUTANOATE DEHYDROGENASE [LIPOAMIDE]] KINASE, MITOCHONDRIAL (PTHR11947:SF20)	protein kinase(PC00193)	Bos taurus
72 hours	SCHPO|PomBase=SPBC12C2.10c|UniProtKB=Q09750	Q09750	Paired amphipathic helix protein pst1;pst1;ortholog	SIN3A, ISOFORM G (PTHR12346:SF0)	chromatin/chromatin-binding protein(PC00077);deacetylase(PC00087);transcription factor(PC00218)	Schizosaccharomyces pombe
72 hours	YEAST|SGD=S000002283|UniProtKB=Q04344	Q04344	Hit family protein 1;HNT1;ortholog	HIT FAMILY PROTEIN 1 (PTHR46648:SF1)		Saccharomyces cerevisiae
72 hours	YEAST|SGD=S000000892|UniProtKB=P00899	P00899	Anthranilate synthase component 1;TRP2;ortholog	ANTHRANILATE SYNTHASE COMPONENT 1 (PTHR11236:SF9)		Saccharomyces cerevisiae
72 hours	HUMAN|HGNC=2483|UniProtKB=Q05048	Q05048	Cleavage stimulation factor subunit 1;CSTF1;ortholog	CLEAVAGE STIMULATION FACTOR SUBUNIT 1 (PTHR44133:SF2)		Homo sapiens
72 hours	NEMVE|EnsemblGenome=NEMVEDRAFT_v1g163572|UniProtKB=A7RWP6	A7RWP6	Eukaryotic translation initiation factor 3 subunit E;v1g163572;ortholog	EUKARYOTIC TRANSLATION INITIATION FACTOR 3 SUBUNIT E (PTHR10317:SF0)	translation initiation factor(PC00224)	Nematostella vectensis
72 hours	DICDI|dictyBase=DDB_G0272524|UniProtKB=Q6TU48	Q6TU48	NADP-dependent malic enzyme;malA;ortholog	NADP-DEPENDENT MALIC ENZYME (PTHR23406:SF32)	acyltransferase(PC00042);decarboxylase(PC00089);dehydrogenase(PC00092)	Dictyostelium discoideum
72 hours	MOUSE|MGI=MGI=1347004|UniProtKB=Q6NS57	Q6NS57	Mitogen-activated protein kinase-binding protein 1;Mapkbp1;ortholog	MITOGEN-ACTIVATED PROTEIN KINASE-BINDING PROTEIN 1 (PTHR44813:SF1)		Mus musculus
72 hours	EMENI|EnsemblGenome=CADANIAG00009119|UniProtKB=Q00771	Q00771	Calcium/calmodulin-dependent protein kinase cmkA;cmkA;ortholog	CALCIUM/CALMODULIN DEPENDENT PROTEIN KINASE I (PTHR24347:SF395)		Emericella nidulans
72 hours	SCHPO|PomBase=SPBC11G11.07|UniProtKB=Q9USZ2	Q9USZ2	Uncharacterized protein C11G11.07;SPBC11G11.07;ortholog	IMPORTIN-13 (PTHR12363:SF33)	transporter(PC00227)	Schizosaccharomyces pombe
72 hours	BACSU|EnsemblGenome=BSU39840|UniProtKB=P46331	P46331	Uncharacterized oxidoreductase YxbG;yxbG;ortholog	GLUCONATE 5-DEHYDROGENASE (PTHR43669:SF5)	dehydrogenase(PC00092);reductase(PC00198)	Bacillus subtilis
72 hours	SCHPO|PomBase=SPBC18E5.04|UniProtKB=Q09127	Q09127	60S ribosomal protein L10-A;rpl1001;ortholog	QM PROTEIN (PTHR11726:SF10)	ribosomal protein(PC00202)	Schizosaccharomyces pombe
72 hours	DICDI|dictyBase=DDB_G0276783|UniProtKB=Q7KWX9	Q7KWX9	Putative exosome complex component rrp40;exosc3;ortholog	EXOSOME COMPLEX COMPONENT RRP40 (PTHR21321:SF1)	esterase(PC00097);exoribonuclease(PC00099)	Dictyostelium discoideum
72 hours	MOUSE|MGI=MGI=1923159|UniProtKB=Q99KU0	Q99KU0	Vacuole membrane protein 1;Vmp1;ortholog	VACUOLE MEMBRANE PROTEIN 1 (PTHR10281:SF1)	receptor(PC00197);signaling molecule(PC00207)	Mus musculus
72 hours	CAEEL|WormBase=WBGene00012713|UniProtKB=O45924	O45924	2-oxoisovalerate dehydrogenase subunit alpha, mitochondrial;Y39E4A.3;ortholog	2-OXOISOVALERATE DEHYDROGENASE SUBUNIT ALPHA, MITOCHONDRIAL (PTHR43380:SF1)		Caenorhabditis elegans
72 hours	BOVIN|Ensembl=ENSBTAG00000014366|UniProtKB=Q08E38	Q08E38	Pre-mRNA-processing factor 19;PRPF19;ortholog	PRE-MRNA-PROCESSING FACTOR 19 (PTHR43995:SF1)		Bos taurus
72 hours	SCHPO|PomBase=SPAC19G12.14|UniProtKB=O13853	O13853	Phosphatidylinositol 4-phosphate 5-kinase its3;its3;ortholog	LP03320P-RELATED (PTHR23086:SF8)	kinase(PC00137)	Schizosaccharomyces pombe
72 hours	YEAST|SGD=S000003999|UniProtKB=Q07915	Q07915	Ribosome biogenesis protein RLP24;RLP24;ortholog	RIBOSOME BIOGENESIS PROTEIN RLP24-RELATED (PTHR10792:SF8)	ribosomal protein(PC00202)	Saccharomyces cerevisiae
72 hours	CRYNJ|EnsemblGenome=CNH01040|UniProtKB=P0CP08	P0CP08	Nascent polypeptide-associated complex subunit beta;EGD1;ortholog	TRANSCRIPTION FACTOR BTF3 (PTHR10351:SF23)		Cryptococcus neoformans
72 hours	EMENI|EnsemblGenome=CADANIAG00002277|UniProtKB=Q5BGA9	Q5BGA9	Multiple RNA-binding domain-containing protein 1;mrd1;ortholog	SUBFAMILY NOT NAMED (PTHR24012:SF719)		Emericella nidulans
72 hours	HUMAN|HGNC=12759|UniProtKB=Q9P2S5	Q9P2S5	WD repeat-containing protein WRAP73;WRAP73;ortholog	WD REPEAT-CONTAINING PROTEIN WRAP73 (PTHR16220:SF0)		Homo sapiens
72 hours	ARATH|TAIR=AT1G74320|UniProtKB=Q8L518	Q8L518	Probable choline kinase 2;At1g74320;ortholog	CHOLINE KINASE-RELATED (PTHR22603:SF70)	kinase(PC00137)	Arabidopsis thaliana
72 hours	SCHPO|PomBase=SPAC22E12.17c|UniProtKB=Q10367	Q10367	ADP-ribosylation factor GTPase-activating protein glo3;glo3;ortholog	ADP-RIBOSYLATION FACTOR GTPASE-ACTIVATING PROTEIN 2 (PTHR45686:SF4)		Schizosaccharomyces pombe
72 hours	SCHPO|PomBase=SPAC21E11.06|UniProtKB=Q09924	Q09924	Probable translation initiation factor eIF-2B subunit delta;tif224;ortholog	TRANSLATION INITIATION FACTOR EIF-2B SUBUNIT DELTA (PTHR10233:SF14)		Schizosaccharomyces pombe
72 hours	MOUSE|MGI=MGI=106604|UniProtKB=O70362	O70362	Phosphatidylinositol-glycan-specific phospholipase D;Gpld1;ortholog	PHOSPHATIDYLINOSITOL-GLYCAN-SPECIFIC PHOSPHOLIPASE D (PTHR23221:SF7)		Mus musculus
72 hours	ARATH|Gene=AT3G01910|UniProtKB=Q9S850	Q9S850	Sulfite oxidase;SOX;ortholog	SULFITE OXIDASE (PTHR19372:SF12)		Arabidopsis thaliana
72 hours	YEAST|SGD=S000001927|UniProtKB=P38989	P38989	Structural maintenance of chromosomes protein 2;SMC2;ortholog	STRUCTURAL MAINTENANCE OF CHROMOSOMES PROTEIN 2 (PTHR43941:SF1)		Saccharomyces cerevisiae
72 hours	BOVIN|Ensembl=ENSBTAG00000014175|UniProtKB=Q5E959	Q5E959	Serine-threonine kinase receptor-associated protein;STRAP;ortholog	SUBFAMILY NOT NAMED (PTHR44019:SF10)		Bos taurus
72 hours	ARATH|TAIR=AT1G64550|UniProtKB=Q8H0V6	Q8H0V6	ABC transporter F family member 3;ABCF3;ortholog	ATP-BINDING CASSETTE SUB-FAMILY F MEMBER 3 (PTHR19211:SF45)	ATP-binding cassette (ABC) transporter(PC00003);hydrolase(PC00121);translation elongation factor(PC00222)	Arabidopsis thaliana
72 hours	SCHPO|PomBase=SPBC119.15|UniProtKB=O42906	O42906	GPN-loop GTPase 1;SPBC119.15;ortholog	GPN-LOOP GTPASE 1 (PTHR21231:SF8)	nucleic acid binding(PC00171)	Schizosaccharomyces pombe
72 hours	MOUSE|MGI=MGI=1934754|UniProtKB=Q99MN1	Q99MN1	Lysine--tRNA ligase;Kars;ortholog	LYSINE--TRNA LIGASE (PTHR42918:SF3)	RNA binding protein(PC00031);aminoacyl-tRNA synthetase(PC00047)	Mus musculus
72 hours	YEAST|SGD=S000003538|UniProtKB=P38624	P38624	Proteasome subunit beta type-1;PRE3;ortholog	PROTEASOME SUBUNIT BETA TYPE (PTHR11599:SF4)	protease(PC00190)	Saccharomyces cerevisiae
72 hours	MOUSE|MGI=MGI=2136459|UniProtKB=Q7TT50	Q7TT50	Serine/threonine-protein kinase MRCK beta;Cdc42bpb;ortholog	SERINE/THREONINE-PROTEIN KINASE MRCK BETA (PTHR22988:SF34)	non-receptor serine/threonine protein kinase(PC00167)	Mus musculus
72 hours	SCHPO|PomBase=SPAC328.09|UniProtKB=Q9P3T7	Q9P3T7	Probable mitochondrial 2-oxodicarboxylate carrier;SPAC328.09;ortholog	MITOCHONDRIAL 2-OXODICARBOXYLATE CARRIER 1-RELATED (PTHR45678:SF1)		Schizosaccharomyces pombe
72 hours	SCHPO|PomBase=SPAC20H4.03c|UniProtKB=P49373	P49373	Transcription elongation factor S-II;tfs1;ortholog	TRANSCRIPTION ELONGATION FACTOR S-II (PTHR11477:SF0)	nucleic acid binding(PC00171);transcription factor(PC00218)	Schizosaccharomyces pombe
72 hours	ARATH|TAIR=AT4G11920|UniProtKB=Q8VZS9	Q8VZS9	Protein FIZZY-RELATED 1;FZR1;ortholog	FIZZY-RELATED PROTEIN HOMOLOG (PTHR19918:SF1)	enzyme modulator(PC00095)	Arabidopsis thaliana
72 hours	SCHPO|PomBase=SPAC3F10.16c|UniProtKB=Q10190	Q10190	Large subunit GTPase 1;lsg1;ortholog	LARGE SUBUNIT GTPASE 1 HOMOLOG (PTHR45709:SF2)		Schizosaccharomyces pombe
72 hours	NEMVE|EnsemblGenome=NEMVEDRAFT_v1g246101|UniProtKB=A7SLX5	A7SLX5	2-(3-amino-3-carboxypropyl)histidine synthase subunit 1;dph1;ortholog	2-(3-AMINO-3-CARBOXYPROPYL)HISTIDINE SYNTHASE SUBUNIT 1 (PTHR10762:SF1)		Nematostella vectensis
72 hours	ARATH|TAIR=AT5G22360|UniProtKB=Q9FMR5	Q9FMR5	Vesicle-associated membrane protein 714;VAMP714;ortholog	VESICLE-ASSOCIATED MEMBRANE PROTEIN 7 (PTHR21136:SF168)	SNARE protein(PC00034)	Arabidopsis thaliana
72 hours	ASPFU|EnsemblGenome=CADAFUAG00007619|UniProtKB=Q4WRW0	Q4WRW0	Protein ssh4;ssh4;ortholog	PROTEIN EAR1 (PTHR12864:SF50)	transfer/carrier protein(PC00219);transporter(PC00227)	Neosartorya fumigata
72 hours	HUMAN|HGNC=5959|UniProtKB=O95163	O95163	Elongator complex protein 1;IKBKAP;ortholog	ELONGATOR COMPLEX PROTEIN 1 (PTHR12747:SF0)	kinase activator(PC00138)	Homo sapiens
72 hours	ARATH|TAIR=AT4G37930|UniProtKB=Q9SZJ5	Q9SZJ5	Serine hydroxymethyltransferase 1, mitochondrial;SHM1;ortholog	SERINE HYDROXYMETHYLTRANSFERASE, CYTOSOLIC (PTHR11680:SF21)	methyltransferase(PC00155)	Arabidopsis thaliana
72 hours	NEUCR|EnsemblGenome=NCU06452|UniProtKB=Q7RYW6	Q7RYW6	Cysteine synthase 1;cys-17;ortholog	SUBFAMILY NOT NAMED (PTHR10314:SF161)	deaminase(PC00088);dehydratase(PC00091);epimerase/racemase(PC00096)	Neurospora crassa
72 hours	DICDI|dictyBase=DDB_G0276577|UniProtKB=Q551H4	Q551H4	Serine/threonine-protein kinase fray2;fray2;ortholog	SERINE/THREONINE-PROTEIN KINASE FRAY2 (PTHR24361:SF654)		Dictyostelium discoideum
72 hours	YEAST|SGD=S000003260|UniProtKB=P28737	P28737	Protein MSP1;MSP1;ortholog	GH08677P (PTHR45644:SF3)		Saccharomyces cerevisiae
72 hours	MOUSE|MGI=MGI=109283|UniProtKB=P12815	P12815	Programmed cell death protein 6;Pdcd6;ortholog	PROGRAMMED CELL DEATH PROTEIN 6 (PTHR23064:SF41)		Mus musculus
72 hours	SCHPO|PomBase=SPAC1635.01|UniProtKB=Q9P544	Q9P544	Probable mitochondrial outer membrane protein porin;SPAC1635.01;ortholog	GH26960P-RELATED (PTHR11743:SF23)	anion channel(PC00049);voltage-gated ion channel(PC00241)	Schizosaccharomyces pombe
72 hours	PIG|Gene=RPN1|UniProtKB=Q9GMB0	Q9GMB0	Dolichyl-diphosphooligosaccharide--protein glycosyltransferase subunit 1;RPN1;ortholog	DOLICHYL-DIPHOSPHOOLIGOSACCHARIDE--PROTEIN GLYCOSYLTRANSFERASE SUBUNIT 1 (PTHR21049:SF0)	glycosyltransferase(PC00111)	Sus scrofa
72 hours	RAT|RGD=621122|UniProtKB=O35254	O35254	Golgi reassembly-stacking protein 1;Gorasp1;ortholog	GOLGI REASSEMBLY-STACKING PROTEIN 1 (PTHR12893:SF2)		Rattus norvegicus
72 hours	SCHPO|PomBase=SPCC1281.06c|UniProtKB=O94523	O94523	Probable acyl-CoA desaturase;SPCC1281.06c;ortholog	DESATURASE 1, ISOFORM A-RELATED (PTHR11351:SF31)		Schizosaccharomyces pombe
72 hours	DANRE|ZFIN=ZDB-GENE-020419-33|UniProtKB=P59015	P59015	Vacuolar protein sorting-associated protein 18 homolog;vps18;ortholog	VACUOLAR PROTEIN SORTING-ASSOCIATED PROTEIN 18 HOMOLOG (PTHR23323:SF26)	membrane trafficking regulatory protein(PC00151)	Danio rerio
72 hours	HUMAN|HGNC=5381|UniProtKB=P14735	P14735	Insulin-degrading enzyme;IDE;ortholog	INSULIN-DEGRADING ENZYME (PTHR43690:SF2)	metalloprotease(PC00153)	Homo sapiens
72 hours	HUMAN|HGNC=8768|UniProtKB=O95831	O95831	Apoptosis-inducing factor 1, mitochondrial;AIFM1;ortholog	APOPTOSIS-INDUCING FACTOR 1, MITOCHONDRIAL (PTHR43557:SF4)	dehydrogenase(PC00092);oxidase(PC00175);reductase(PC00198)	Homo sapiens
72 hours	YEAST|SGD=S000002856|UniProtKB=Q02336	Q02336	Transcriptional adapter 2;ADA2;ortholog	TRANSCRIPTIONAL ADAPTER 2-ALPHA (PTHR12374:SF20)		Saccharomyces cerevisiae
72 hours	SCHPO|PomBase=SPAC23A1.08c|UniProtKB=O42846	O42846	60S ribosomal protein L34-A;rpl3401;ortholog	FI02850P-RELATED (PTHR10759:SF0)		Schizosaccharomyces pombe
72 hours	MOUSE|MGI=MGI=1913835|UniProtKB=Q6PE01	Q6PE01	U5 small nuclear ribonucleoprotein 40 kDa protein;Snrnp40;ortholog	U5 SMALL NUCLEAR RIBONUCLEOPROTEIN 40 KDA PROTEIN (PTHR44006:SF1)		Mus musculus
72 hours	SCHPO|PomBase=SPBC16A3.05c|UniProtKB=P41838	P41838	Poly(A)+ RNA export protein;rae1;ortholog	MRNA EXPORT FACTOR (PTHR10971:SF11)	RNA binding protein(PC00031)	Schizosaccharomyces pombe
72 hours	YEAST|SGD=S000001141|UniProtKB=P38811	P38811	Transcription-associated protein 1;TRA1;ortholog	TRANSFORMATION/TRANSCRIPTION DOMAIN-ASSOCIATED PROTEIN (PTHR11139:SF1)	non-receptor serine/threonine protein kinase(PC00167);nucleic acid binding(PC00171);nucleotide kinase(PC00172)	Saccharomyces cerevisiae
72 hours	HUMAN|HGNC=23609|UniProtKB=Q9BXI6	Q9BXI6	TBC1 domain family member 10A;TBC1D10A;ortholog	TBC1 DOMAIN FAMILY MEMBER 10A (PTHR22957:SF215)	G-protein modulator(PC00022);cysteine protease(PC00081)	Homo sapiens
72 hours	YEAST|SGD=S000003484|UniProtKB=Q03330	Q03330	Histone acetyltransferase GCN5;GCN5;ortholog	GH11602P (PTHR45750:SF3)		Saccharomyces cerevisiae
72 hours	XENTR|Xenbase=XB-GENE-954014|UniProtKB=Q28C69	Q28C69	Enolase-phosphatase E1;enoph1;ortholog	ENOLASE-PHOSPHATASE E1 (PTHR20371:SF1)	phosphatase(PC00181)	Xenopus tropicalis
72 hours	PARTE|EnsemblGenome=GSPATT00034087001|UniProtKB=A0C1E4	A0C1E4	Serine/threonine-protein phosphatase PP-X homolog 3;Ppx3;ortholog	SERINE/THREONINE-PROTEIN PHOSPHATASE 4 CATALYTIC SUBUNIT (PTHR45619:SF8)		Paramecium tetraurelia
72 hours	BOVIN|Ensembl=ENSBTAG00000016679|UniProtKB=Q2KIG0	Q2KIG0	Electron transfer flavoprotein-ubiquinone oxidoreductase, mitochondrial;ETFDH;ortholog	ELECTRON TRANSFER FLAVOPROTEIN-UBIQUINONE OXIDOREDUCTASE, MITOCHONDRIAL (PTHR10617:SF107)	oxidoreductase(PC00176)	Bos taurus
72 hours	MOUSE|MGI=MGI=1920927|UniProtKB=Q9CWH6	Q9CWH6	Proteasome subunit alpha type-7-like;Psma8;ortholog	PROTEASOME SUBUNIT ALPHA TYPE-7-LIKE (PTHR11599:SF15)	protease(PC00190)	Mus musculus
72 hours	SCHPO|PomBase=SPBC21C3.13|UniProtKB=P58234	P58234	40S ribosomal protein S19-A;rps1901;ortholog	40S RIBOSOMAL PROTEIN S19A-RELATED (PTHR11710:SF0)	ribosomal protein(PC00202)	Schizosaccharomyces pombe
72 hours	SCHPO|PomBase=SPAC10F6.14c|UniProtKB=O42653	O42653	ABC1 family protein C10F6.14c;SPAC10F6.14c;ortholog	SUBFAMILY NOT NAMED (PTHR43173:SF2)	serine protease(PC00203)	Schizosaccharomyces pombe
72 hours	DROME|FlyBase=FBgn0028665|UniProtKB=Q9W4P5	Q9W4P5	V-type proton ATPase subunit d 1;VhaAC39-1;ortholog	V-TYPE PROTON ATPASE SUBUNIT D 1 (PTHR11028:SF0)	ATP synthase(PC00002);hydrolase(PC00121)	Drosophila melanogaster
72 hours	ARATH|Gene=AT2G01690|UniProtKB=Q9ZU97	Q9ZU97	Protein VAC14 homolog;VAC14;ortholog	PROTEIN VAC14 HOMOLOG (PTHR16023:SF0)	receptor(PC00197)	Arabidopsis thaliana
72 hours	MOUSE|MGI=MGI=1349467|UniProtKB=Q61285	Q61285	ATP-binding cassette sub-family D member 2;Abcd2;ortholog	ATP-BINDING CASSETTE SUB-FAMILY D MEMBER 2 (PTHR11384:SF24)	transporter(PC00227)	Mus musculus
72 hours	USTMA|Gene=UMAG_03952|UniProtKB=Q4P7G1	Q4P7G1	Eukaryotic translation initiation factor 3 subunit G;TIF35;ortholog	EUKARYOTIC TRANSLATION INITIATION FACTOR 3 SUBUNIT G (PTHR10352:SF0)	translation initiation factor(PC00224)	Ustilago maydis
72 hours	RAT|RGD=3208|UniProtKB=Q9Z311	Q9Z311	Enoyl-[acyl-carrier-protein] reductase, mitochondrial;Mecr;ortholog	ENOYL-[ACYL-CARRIER-PROTEIN] REDUCTASE, MITOCHONDRIAL (PTHR43981:SF2)		Rattus norvegicus
72 hours	SCHPO|PomBase=SPCC1494.04c|UniProtKB=O60078	O60078	Probable prephenate dehydrogenase [NADP(+)];tyr1;ortholog	PREPHENATE DEHYDROGENASE [NADP(+)] (PTHR21363:SF0)	dehydrogenase(PC00092)	Schizosaccharomyces pombe
72 hours	XENTR|Xenbase=XB-GENE-852675|UniProtKB=Q28CQ7	Q28CQ7	Histone-lysine N-methyltransferase SUV39H2;suv39h2;ortholog	HISTONE-LYSINE N-METHYLTRANSFERASE SUV39H2 (PTHR46223:SF2)		Xenopus tropicalis
72 hours	SCHPO|PomBase=SPBC1718.04|UniProtKB=Q9P7P0	Q9P7P0	Uncharacterized acyltransferase C1718.04;SPBC1718.04;ortholog	GLYCEROL-3-PHOSPHATE O-ACYLTRANSFERASE 1 (PTHR31605:SF0)		Schizosaccharomyces pombe
72 hours	YEAST|SGD=S000005437|UniProtKB=Q08235	Q08235	Ribosome biogenesis protein BRX1;BRX1;ortholog	RIBOSOME BIOGENESIS PROTEIN BRX1 HOMOLOG (PTHR13634:SF0)	ribosomal protein(PC00202)	Saccharomyces cerevisiae
72 hours	DROME|FlyBase=FBgn0014020|UniProtKB=P48148	P48148	Ras-like GTP-binding protein Rho1;Rho1;ortholog	RAS-LIKE GTP-BINDING PROTEIN RHO1 (PTHR24072:SF168)	small GTPase(PC00208)	Drosophila melanogaster
72 hours	MOUSE|MGI=MGI=1921638|UniProtKB=Q80YA7	Q80YA7	Dipeptidyl peptidase 8;Dpp8;ortholog	DIPEPTIDYL PEPTIDASE 8 (PTHR11731:SF98)	serine protease(PC00203)	Mus musculus
72 hours	ARATH|TAIR=AT1G17070|UniProtKB=Q9SHG6	Q9SHG6	Septin and tuftelin-interacting protein 1 homolog 1;STIPL1;ortholog	TUFTELIN-INTERACTING PROTEIN 11 (PTHR23329:SF1)	mRNA splicing factor(PC00148)	Arabidopsis thaliana
72 hours	SCHPO|PomBase=SPBC1271.15c|UniProtKB=O59683	O59683	Translation initiation factor IF-2, mitochondrial;SPBC1271.15c;ortholog	TRANSLATION INITIATION FACTOR IF-2, MITOCHONDRIAL (PTHR43381:SF1)	G-protein(PC00020);hydrolase(PC00121);translation elongation factor(PC00222);translation initiation factor(PC00224)	Schizosaccharomyces pombe
72 hours	HUMAN|HGNC=18179|UniProtKB=Q96AX1	Q96AX1	Vacuolar protein sorting-associated protein 33A;VPS33A;ortholog	VACUOLAR PROTEIN SORTING-ASSOCIATED PROTEIN 33A (PTHR11679:SF56)	membrane trafficking regulatory protein(PC00151);transporter(PC00227)	Homo sapiens
72 hours	MOUSE|MGI=MGI=2139461|UniProtKB=Q8BXJ9	Q8BXJ9	Transmembrane protein 62;Tmem62;ortholog	TRANSMEMBRANE PROTEIN 62 (PTHR14795:SF0)	RNA helicase(PC00032)	Mus musculus
72 hours	SCHPO|PomBase=SPAC22F3.09c|UniProtKB=P41412	P41412	Cell division cycle-related protein res2/pct1;res2;ortholog	TRANSCRIPTION FACTOR MBP1 (PTHR43828:SF1)	hydrolase(PC00121)	Schizosaccharomyces pombe
72 hours	ARATH|TAIR=AT5G56130|UniProtKB=Q9FKT5	Q9FKT5	THO complex subunit 3;THO3;ortholog	THO COMPLEX SUBUNIT 3 (PTHR22839:SF0)	RNA binding protein(PC00031)	Arabidopsis thaliana
72 hours	MOUSE|MGI=MGI=1354962|UniProtKB=O55029	O55029	Coatomer subunit beta';Copb2;ortholog	COATOMER SUBUNIT BETA' (PTHR19876:SF2)	vesicle coat protein(PC00235)	Mus musculus
72 hours	SCHPO|PomBase=SPCC613.06|UniProtKB=O74905	O74905	60S ribosomal protein L9-B;rpl902;ortholog	60S RIBOSOMAL PROTEIN L9 (PTHR11655:SF16)	ribosomal protein(PC00202)	Schizosaccharomyces pombe
72 hours	ORYSJ|EnsemblGenome=OS02G0672200|UniProtKB=Q6EU14	Q6EU14	Protein argonaute 1A;AGO1A;ortholog	ARGONAUTE-1, ISOFORM A (PTHR22891:SF0)		Oryza sativa
72 hours	CAEEL|WormBase=WBGene00017534|UniProtKB=O16216	O16216	CWF19-like protein 1 homolog;F17A9.2;ortholog	CWF19-LIKE PROTEIN 1 (PTHR12072:SF4)		Caenorhabditis elegans
72 hours	YEAST|SGD=S000003137|UniProtKB=P32579	P32579	Threonylcarbamoyl-AMP synthase;SUA5;ortholog	SI:CH211-153B23.4 (PTHR17490:SF3)		Saccharomyces cerevisiae
72 hours	DANRE|ZFIN=ZDB-GENE-030131-2711|UniProtKB=F6P3G4	F6P3G4	26S proteasome non-ATPase regulatory subunit 11A;psmd11a;ortholog	26S PROTEASOME NON-ATPASE REGULATORY SUBUNIT 11A (PTHR10678:SF6)		Danio rerio
72 hours	SCHPO|PomBase=SPAC110.02|UniProtKB=Q9HFF5	Q9HFF5	Sister chromatid cohesion protein pds5;pds5;ortholog	PDS5, ISOFORM A (PTHR12663:SF0)	chromatin/chromatin-binding protein(PC00077)	Schizosaccharomyces pombe
72 hours	ARATH|TAIR=AT1G49980|UniProtKB=Q6JDV7	Q6JDV7	DNA-directed polymerase kappa;POLK;ortholog	DNA POLYMERASE KAPPA (PTHR11076:SF33)		Arabidopsis thaliana
72 hours	SCHPO|PomBase=SPAC22A12.09c|UniProtKB=O13900	O13900	Pre-mRNA-splicing factor sap114;sap114;ortholog	SPLICING FACTOR 3A SUBUNIT 1 (PTHR15316:SF1)	mRNA splicing factor(PC00148)	Schizosaccharomyces pombe
72 hours	SCHPO|PomBase=SPAC57A7.04c|UniProtKB=P31209	P31209	Polyadenylate-binding protein, cytoplasmic and nuclear;pab1;ortholog	POLYADENYLATE-BINDING PROTEIN (PTHR24012:SF491)		Schizosaccharomyces pombe
72 hours	EMENI|EnsemblGenome=CADANIAG00009840|UniProtKB=Q5B8A8	Q5B8A8	IMP-specific 5'-nucleotidase 1;isn1;ortholog	IMP-SPECIFIC 5'-NUCLEOTIDASE 1 (PTHR28213:SF1)		Emericella nidulans
72 hours	DICDI|dictyBase=DDB_G0283109|UniProtKB=Q54RJ4	Q54RJ4	Probable serine/threonine-protein kinase iksA;iksA;ortholog	SERINE/THREONINE-PROTEIN KINASE NEK10 (PTHR43671:SF18)	protein kinase(PC00193)	Dictyostelium discoideum
72 hours	ARATH|TAIR=AT5G63470|UniProtKB=Q9FMV5	Q9FMV5	Nuclear transcription factor Y subunit C-4;NFYC4;ortholog	NUCLEAR TRANSCRIPTION FACTOR Y SUBUNIT C-1-RELATED (PTHR10252:SF39)	DNA-directed DNA polymerase(PC00018);chromatin/chromatin-binding protein(PC00077);transcription factor(PC00218)	Arabidopsis thaliana
72 hours	SCHPO|PomBase=SPAC1834.11c|UniProtKB=Q9P7Q4	Q9P7Q4	Vesicular-fusion protein sec18;sec18;ortholog	VESICLE-FUSING ATPASE (PTHR23078:SF3)	hydrolase(PC00121)	Schizosaccharomyces pombe
72 hours	MOUSE|MGI=MGI=1918982|UniProtKB=Q91W86	Q91W86	Vacuolar protein sorting-associated protein 11 homolog;Vps11;ortholog	VACUOLAR PROTEIN SORTING-ASSOCIATED PROTEIN 11 HOMOLOG (PTHR23323:SF24)	membrane trafficking regulatory protein(PC00151)	Mus musculus
72 hours	RAT|RGD=708483|UniProtKB=O08679	O08679	Serine/threonine-protein kinase MARK2;Mark2;ortholog	SERINE/THREONINE-PROTEIN KINASE MARK2 (PTHR24346:SF30)		Rattus norvegicus
72 hours	EMENI|EnsemblGenome=CADANIAG00009681|UniProtKB=P17120	P17120	Kinesin-like protein bimC;bimC;ortholog	KINESIN-LIKE PROTEIN KIF11 (PTHR24115:SF105)	microtubule binding motor protein(PC00156)	Emericella nidulans
72 hours	PANTR|Gene=GOT1|UniProtKB=A5A6K8	A5A6K8	Aspartate aminotransferase, cytoplasmic;GOT1;ortholog	ASPARTATE AMINOTRANSFERASE, CYTOPLASMIC (PTHR11879:SF3)		Pan troglodytes
72 hours	DICDI|dictyBase=DDB_G0272282|UniProtKB=Q559T8	Q559T8	Probable serine/threonine-protein kinase DDB_G0272282;DDB_G0272282;ortholog	DROP OUT, ISOFORM A (PTHR24356:SF1)	annexin(PC00050);calmodulin(PC00061);non-receptor serine/threonine protein kinase(PC00167);transfer/carrier protein(PC00219)	Dictyostelium discoideum
72 hours	SCHPO|PomBase=SPBC646.11|UniProtKB=O94515	O94515	T-complex protein 1 subunit zeta;cct6;ortholog	T-COMPLEX PROTEIN 1 SUBUNIT ZETA (PTHR11353:SF21)	chaperonin(PC00073)	Schizosaccharomyces pombe
72 hours	SCHPO|PomBase=SPAC17A5.14|UniProtKB=P40383	P40383	5'-3' exoribonuclease 1;exo2;ortholog	5'-3' EXORIBONUCLEASE 1 (PTHR12341:SF7)	exoribonuclease(PC00099)	Schizosaccharomyces pombe
72 hours	DICDI|dictyBase=DDB_G0290157|UniProtKB=P28178	P28178	Protein kinase 2;pkgB;ortholog	PROTEIN KINASE 2-RELATED (PTHR24351:SF169)		Dictyostelium discoideum
72 hours	USTMA|Gene=UMAG_12272|UniProtKB=Q4P5N0	Q4P5N0	Serine/threonine-protein kinase SMU1;SMU1;ortholog	P21 PROTEIN (CDC42/RAC)-ACTIVATED KINASE 1 (PTHR24361:SF456)		Ustilago maydis
72 hours	MOUSE|MGI=MGI=891965|UniProtKB=P97390	P97390	Vacuolar protein sorting-associated protein 45;Vps45;ortholog	VACUOLAR PROTEIN SORTING-ASSOCIATED PROTEIN 45 (PTHR11679:SF3)	membrane trafficking regulatory protein(PC00151);transporter(PC00227)	Mus musculus
72 hours	XENTR|Xenbase=XB-GENE-971198|UniProtKB=Q6P616	Q6P616	Pre-mRNA-splicing factor RBM22;rbm22;ortholog	PRE-MRNA-SPLICING FACTOR RBM22 (PTHR14089:SF6)	nuclease(PC00170)	Xenopus tropicalis
72 hours	RAT|RGD=619849|UniProtKB=Q8CHM7	Q8CHM7	2-hydroxyacyl-CoA lyase 1;Hacl1;ortholog	2-HYDROXYACYL-COA LYASE 1 (PTHR43710:SF2)	decarboxylase(PC00089);dehydrogenase(PC00092);transferase(PC00220)	Rattus norvegicus
72 hours	MOUSE|MGI=MGI=894652|UniProtKB=P52479	P52479	Ubiquitin carboxyl-terminal hydrolase 10;Usp10;ortholog	UBIQUITIN CARBOXYL-TERMINAL HYDROLASE 10 (PTHR24006:SF687)	cysteine protease(PC00081)	Mus musculus
72 hours	SCHPO|PomBase=SPBC1347.06c|UniProtKB=P40233	P40233	Casein kinase I homolog 1;cki1;ortholog	GILGAMESH, ISOFORM L (PTHR11909:SF155)	non-receptor serine/threonine protein kinase(PC00167)	Schizosaccharomyces pombe
72 hours	MOUSE|MGI=MGI=104805|UniProtKB=Q9CQI7	Q9CQI7	U2 small nuclear ribonucleoprotein B'';Snrpb2;ortholog	U2 SMALL NUCLEAR RIBONUCLEOPROTEIN B'' (PTHR10501:SF21)	mRNA splicing factor(PC00148)	Mus musculus
72 hours	DICDI|dictyBase=DDB_G0281383|UniProtKB=Q00766	Q00766	Glycogen phosphorylase 1;glpV;ortholog	GLYCOGEN PHOSPHORYLASE, BRAIN FORM (PTHR11468:SF3)		Dictyostelium discoideum
72 hours	MACMU|Ensembl=ENSMMUG00000005498|UniProtKB=Q6IV77	Q6IV77	Tafazzin;TAZ;ortholog	TAFAZZIN (PTHR12497:SF0)	acyltransferase(PC00042)	Macaca mulatta
72 hours	SCHPO|PomBase=SPAC17C9.08|UniProtKB=Q10480	Q10480	Nuclease 1, mitochondrial;pnu1;ortholog	ENDONUCLEASE G, MITOCHONDRIAL (PTHR13966:SF5)		Schizosaccharomyces pombe
72 hours	ORYSJ|EnsemblGenome=OS12G0287200|UniProtKB=P49030	P49030	Protein mago nashi homolog;Os12g0287200;ortholog	PROTEIN MAGO NASHI HOMOLOG (PTHR12638:SF0)		Oryza sativa
72 hours	BOVIN|Ensembl=ENSBTAG00000019759|UniProtKB=Q24K02	Q24K02	Insulin-degrading enzyme;IDE;ortholog	INSULIN-DEGRADING ENZYME (PTHR43690:SF2)	metalloprotease(PC00153)	Bos taurus
72 hours	SCHPO|PomBase=SPCC31H12.04c|UniProtKB=P0CT84	P0CT84	60S ribosomal protein L12-B;rpl1202;ortholog	60S RIBOSOMAL PROTEIN L12 (PTHR11661:SF2)	ribosomal protein(PC00202)	Schizosaccharomyces pombe
72 hours	SCHPO|PomBase=SPBC4.03c|UniProtKB=Q9USS7	Q9USS7	Uncharacterized protein C4.03c;SPBC4.03c;ortholog	SEC24CD ORTHOLOG, ISOFORM C (PTHR13803:SF13)	vesicle coat protein(PC00235)	Schizosaccharomyces pombe
72 hours	RAT|RGD=620479|UniProtKB=P97536	P97536	Cullin-associated NEDD8-dissociated protein 1;Cand1;ortholog	CULLIN-ASSOCIATED NEDD8-DISSOCIATED PROTEIN 1 (PTHR12696:SF1)	transcription factor(PC00218)	Rattus norvegicus
72 hours	BACSU|EnsemblGenome=BSU24160|UniProtKB=P45856	P45856	Probable 3-hydroxybutyryl-CoA dehydrogenase;mmgB;ortholog	3-HYDROXYACYL-COA DEHYDROGENASE FAMILY PROTEIN (PTHR43145:SF4)	dehydrogenase(PC00092);epimerase/racemase(PC00096);hydratase(PC00120)	Bacillus subtilis
72 hours	SCHPO|PomBase=SPBC15D4.09c|UniProtKB=O74314	O74314	Probable cystathionine gamma-synthase;SPBC15D4.09c;ortholog	CYSTATHIONINE GAMMA-SYNTHASE-RELATED (PTHR42699:SF1)		Schizosaccharomyces pombe
72 hours	YEAST|SGD=S000005528|UniProtKB=Q12001	Q12001	Dolichyl pyrophosphate Man9GlcNAc2 alpha-1,3-glucosyltransferase;ALG6;ortholog	DOLICHYL PYROPHOSPHATE MAN9GLCNAC2 ALPHA-1,3-GLUCOSYLTRANSFERASE (PTHR12413:SF1)	glycosyltransferase(PC00111)	Saccharomyces cerevisiae
72 hours	DICDI|dictyBase=DDB_G0277861|UniProtKB=P54678	P54678	Calcium-transporting ATPase PAT1;patA;ortholog	PLASMA MEMBRANE CALCIUM-TRANSPORTING ATPASE 4 (PTHR24093:SF369)	cation transporter(PC00068);hydrolase(PC00121);ion channel(PC00133)	Dictyostelium discoideum
72 hours	DROME|FlyBase=FBgn0029849|UniProtKB=Q9W429	Q9W429	UDP-xylose and UDP-N-acetylglucosamine transporter;Efr;ortholog	UDP-XYLOSE AND UDP-N-ACETYLGLUCOSAMINE TRANSPORTER (PTHR10778:SF4)	transporter(PC00227)	Drosophila melanogaster
72 hours	MOUSE|MGI=MGI=1922874|UniProtKB=Q8BP48	Q8BP48	Methionine aminopeptidase 1;Metap1;ortholog	METHIONINE AMINOPEPTIDASE 1 (PTHR43330:SF7)	metalloprotease(PC00153);nucleic acid binding(PC00171);transcription factor(PC00218)	Mus musculus
72 hours	YARLI|EnsemblGenome=YALI0_E22957g|UniProtKB=Q6C4X5	Q6C4X5	UDP-galactose transporter homolog 1;HUT1;ortholog	SOLUTE CARRIER FAMILY 35 MEMBER B1 (PTHR10778:SF10)	transporter(PC00227)	Yarrowia lipolytica
72 hours	SCHPO|PomBase=SPBC29A3.09c|UniProtKB=O59672	O59672	Uncharacterized ABC transporter ATP-binding protein C29A3.09c;SPBC29A3.09c;ortholog	ATP-BINDING CASSETTE SUB-FAMILY F MEMBER 3 (PTHR19211:SF45)	ATP-binding cassette (ABC) transporter(PC00003);hydrolase(PC00121);translation elongation factor(PC00222)	Schizosaccharomyces pombe
72 hours	CHICK|Gene_ORFName=RCJMB04_20b24|UniProtKB=Q5ZJ85	Q5ZJ85	U4/U6 small nuclear ribonucleoprotein Prp3;PRPF3;ortholog	U4/U6 SMALL NUCLEAR RIBONUCLEOPROTEIN PRP3 (PTHR14212:SF0)	mRNA splicing factor(PC00148)	Gallus gallus
72 hours	DICDI|dictyBase=DDB_G0283635|UniProtKB=Q54QU5	Q54QU5	WD repeat-containing protein 89 homolog;wdr89;ortholog	WD REPEAT-CONTAINING PROTEIN 89 (PTHR22889:SF0)		Dictyostelium discoideum
72 hours	NEUCR|EnsemblGenome=NCU08626|UniProtKB=P27526	P27526	Deoxyribodipyrimidine photo-lyase;phr;ortholog	DEOXYRIBODIPYRIMIDINE PHOTO-LYASE, MITOCHONDRIAL (PTHR11455:SF47)	DNA photolyase(PC00014);lyase(PC00144)	Neurospora crassa
72 hours	YEAST|SGD=S000004158|UniProtKB=P35200	P35200	Protein UPS2, mitochondrial;UPS2;ortholog	PROTEIN SLOWMO (PTHR11158:SF17)		Saccharomyces cerevisiae
72 hours	SCHPO|PomBase=SPAC26F1.13c|UniProtKB=Q10490	Q10490	Putative leucine--tRNA ligase, cytoplasmic;lrs1;ortholog	LEUCINE--TRNA LIGASE, CYTOPLASMIC (PTHR45794:SF1)		Schizosaccharomyces pombe
72 hours	CHICK|Ensembl=ENSGALG00000003651|UniProtKB=Q5ZKF6	Q5ZKF6	7-methylguanosine phosphate-specific 5'-nucleotidase;NT5C3B;ortholog	7-METHYLGUANOSINE PHOSPHATE-SPECIFIC 5'-NUCLEOTIDASE (PTHR13045:SF3)	esterase(PC00097)	Gallus gallus
72 hours	HUMAN|HGNC=3029|UniProtKB=Q9Y295	Q9Y295	Developmentally-regulated GTP-binding protein 1;DRG1;ortholog	DEVELOPMENTALLY-REGULATED GTP-BINDING PROTEIN 1 (PTHR43127:SF1)		Homo sapiens
72 hours	BOVIN|Ensembl=ENSBTAG00000004571|UniProtKB=Q3MHE2	Q3MHE2	U4/U6 small nuclear ribonucleoprotein Prp4;PRPF4;ortholog	U4/U6 SMALL NUCLEAR RIBONUCLEOPROTEIN PRP4 (PTHR19846:SF0)	mRNA splicing factor(PC00148)	Bos taurus
72 hours	DICDI|dictyBase=DDB_G0277139|UniProtKB=P54672	P54672	AP-2 complex subunit mu;apm2;ortholog	AP-2 COMPLEX SUBUNIT MU (PTHR10529:SF236)	extracellular matrix glycoprotein(PC00100);receptor(PC00197)	Dictyostelium discoideum
72 hours	MOUSE|MGI=MGI=1339656|UniProtKB=Q61036	Q61036	Serine/threonine-protein kinase PAK 3;Pak3;ortholog	SERINE/THREONINE-PROTEIN KINASE PAK 3 (PTHR24361:SF250)		Mus musculus
72 hours	DROME|FlyBase=FBgn0034577|UniProtKB=Q9W2N0	Q9W2N0	F-actin-capping protein subunit alpha;cpa;ortholog	F-ACTIN-CAPPING PROTEIN SUBUNIT ALPHA (PTHR10653:SF0)	non-motor actin binding protein(PC00165)	Drosophila melanogaster
72 hours	YEAST|SGD=S000004364|UniProtKB=P40319	P40319	Elongation of fatty acids protein 3;ELO3;ortholog	ELONGATION OF VERY LONG CHAIN FATTY ACIDS PROTEIN 4 (PTHR11157:SF12)	acyltransferase(PC00042)	Saccharomyces cerevisiae
72 hours	MOUSE|MGI=MGI=88392|UniProtKB=Q03059	Q03059	Choline O-acetyltransferase;Chat;ortholog	CHOLINE O-ACETYLTRANSFERASE (PTHR22589:SF14)	acetyltransferase(PC00038);acyltransferase(PC00042)	Mus musculus
72 hours	NEUCR|EnsemblGenome=NCU06687|UniProtKB=O93869	O93869	Glycogen [starch] synthase;gsy-1;ortholog	GLYCOGEN [STARCH] SYNTHASE (PTHR10176:SF3)		Neurospora crassa
72 hours	NEUCR|EnsemblGenome=NCU03894|UniProtKB=Q7RZD3	Q7RZD3	Serine/threonine-protein kinase ste20;stk-4;ortholog	P21 PROTEIN (CDC42/RAC)-ACTIVATED KINASE 1 (PTHR24361:SF456)		Neurospora crassa
72 hours	SCHPO|PomBase=SPACUNK12.02c|UniProtKB=Q9P7I2	Q9P7I2	Calcium/calmodulin-dependent protein kinase type I;cmk1;ortholog	SERINE/THREONINE-PROTEIN KINASE TDA1 (PTHR24347:SF246)		Schizosaccharomyces pombe
72 hours	SCHPO|PomBase=SPBC25D12.03c|UniProtKB=O75001	O75001	DNA replication licensing factor mcm7;mcm7;ortholog	DNA REPLICATION LICENSING FACTOR MCM7 (PTHR11630:SF26)	DNA helicase(PC00011);hydrolase(PC00121)	Schizosaccharomyces pombe
72 hours	STRPU|Gene=TBB_STRPU|UniProtKB=P18700	P18700	Tubulin beta chain (Fragment);unassigned;ortholog	TUBULIN BETA CHAIN-RELATED (PTHR11588:SF269)	tubulin(PC00228)	Strongylocentrotus purpuratus
72 hours	SCHPO|PomBase=SPCC5E4.06|UniProtKB=P53692	P53692	Structural maintenance of chromosomes protein 6;smc6;ortholog	STRUCTURAL MAINTENANCE OF CHROMOSOMES PROTEIN 6 (PTHR19306:SF6)		Schizosaccharomyces pombe
72 hours	VIBCH|EnsemblGenome=VC_A0736|UniProtKB=Q9KLK7	Q9KLK7	Autoinducer 2 sensor kinase/phosphatase LuxQ;luxQ;ortholog	HYBRID SIGNAL TRANSDUCTION HISTIDINE KINASE C (PTHR43547:SF2)	esterase(PC00097);protein kinase(PC00193);transcription factor(PC00218)	Vibrio cholerae
72 hours	MOUSE|MGI=MGI=1913736|UniProtKB=Q8VHQ9	Q8VHQ9	Acyl-coenzyme A thioesterase 11;Acot11;ortholog	ACYL-COENZYME A THIOESTERASE 11 (PTHR11049:SF1)	esterase(PC00097)	Mus musculus
72 hours	MOUSE|MGI=MGI=1922022|UniProtKB=Q9CTG6	Q9CTG6	Probable cation-transporting ATPase 13A2;Atp13a2;ortholog	CATION-TRANSPORTING ATPASE 13A2-RELATED (PTHR45630:SF2)		Mus musculus
72 hours	SCHPO|PomBase=SPBC1539.03c|UniProtKB=P50514	P50514	Probable argininosuccinate lyase;argx;ortholog	ARGININOSUCCINATE LYASE (PTHR43814:SF1)	lyase(PC00144)	Schizosaccharomyces pombe
72 hours	ARATH|TAIR=AT3G46460|UniProtKB=Q42541	Q42541	Ubiquitin-conjugating enzyme E2 13;UBC13;ortholog	UBIQUITIN-CONJUGATING ENZYME E2 13-RELATED (PTHR24067:SF237)		Arabidopsis thaliana
72 hours	ARATH|TAIR=AT2G39260|UniProtKB=F4IUX6	F4IUX6	Regulator of nonsense transcripts UPF2;UPF2;ortholog	REGULATOR OF NONSENSE TRANSCRIPTS 2 (PTHR12839:SF7)	nuclease(PC00170)	Arabidopsis thaliana
72 hours	SCHPO|PomBase=SPBC28F2.12|UniProtKB=P36594	P36594	DNA-directed RNA polymerase II subunit rpb1;rpb1;ortholog	DNA-DIRECTED RNA POLYMERASE II SUBUNIT RPB1 (PTHR19376:SF37)	DNA-directed RNA polymerase(PC00019);nucleotidyltransferase(PC00174)	Schizosaccharomyces pombe
72 hours	HUMAN|HGNC=29169|UniProtKB=Q9Y2L5	Q9Y2L5	Trafficking protein particle complex subunit 8;TRAPPC8;ortholog	TRAFFICKING PROTEIN PARTICLE COMPLEX SUBUNIT 8 (PTHR12975:SF6)		Homo sapiens
72 hours	SCHPO|PomBase=SPCC162.07|UniProtKB=O74423	O74423	Epsin-1;ent1;ortholog	EPSIN-1-RELATED (PTHR12276:SF85)		Schizosaccharomyces pombe
72 hours	SCHPO|PomBase=SPBC16A3.11|UniProtKB=O42917	O42917	N-acetyltransferase eso1;eso1;ortholog	DNA POLYMERASE ETA (PTHR45873:SF1)		Schizosaccharomyces pombe
72 hours	SCHPO|PomBase=SPAC56E4.04c|UniProtKB=P78820	P78820	Acetyl-CoA carboxylase;cut6;ortholog	ACETYL-COA CARBOXYLASE, ISOFORM A (PTHR45728:SF3)		Schizosaccharomyces pombe
72 hours	YEAST|SGD=S000002337|UniProtKB=P46681	P46681	D-2-hydroxyglutarate--pyruvate transhydrogenase DLD2;DLD2;ortholog	D-2-HYDROXYGLUTARATE DEHYDROGENASE, MITOCHONDRIAL (PTHR43716:SF1)		Saccharomyces cerevisiae
72 hours	SCHPO|PomBase=SPCC74.01|UniProtKB=O74534	O74534	Protein sly1;sly1;ortholog	SEC1 FAMILY DOMAIN-CONTAINING PROTEIN 1 (PTHR11679:SF2)	membrane trafficking regulatory protein(PC00151);transporter(PC00227)	Schizosaccharomyces pombe
72 hours	SCHPO|PomBase=SPAC31A2.04c|UniProtKB=Q09720	Q09720	Probable proteasome subunit beta type-4;SPAC31A2.04c;ortholog	PROTEASOME SUBUNIT BETA TYPE-2 (PTHR11599:SF6)	protease(PC00190)	Schizosaccharomyces pombe
72 hours	SCHPO|PomBase=SPBC8D2.01|UniProtKB=Q9URT9	Q9URT9	Protein kinase gsk31;gsk31;ortholog	PROTEIN KINASE SHAGGY-RELATED (PTHR24057:SF0)	non-receptor serine/threonine protein kinase(PC00167)	Schizosaccharomyces pombe
72 hours	DICDI|dictyBase=DDB_G0295755|UniProtKB=P0C7B6	P0C7B6	Type-1 glutamine synthetase 2;glnA2;ortholog	TYPE-1 GLUTAMINE SYNTHETASE 2 (PTHR43785:SF6)	ligase(PC00142)	Dictyostelium discoideum
72 hours	MOUSE|MGI=MGI=1915344|UniProtKB=Q6PDG5	Q6PDG5	SWI/SNF complex subunit SMARCC2;Smarcc2;ortholog	SWI/SNF COMPLEX SUBUNIT SMARCC2 (PTHR12802:SF41)	chromatin/chromatin-binding protein(PC00077);metalloprotease(PC00153);transcription cofactor(PC00217)	Mus musculus
72 hours	ARATH|Gene=AT5G50870|UniProtKB=Q9FI61	Q9FI61	Ubiquitin-conjugating enzyme E2 27;UBC27;ortholog	UBIQUITIN-CONJUGATING ENZYME E2 K (PTHR24068:SF147)		Arabidopsis thaliana
72 hours	USTMA|Gene=UMAG_11401|UniProtKB=Q4PC84	Q4PC84	Exportin-T;LOS1;ortholog	EXPORTIN-T (PTHR15952:SF11)	RNA binding protein(PC00031)	Ustilago maydis
72 hours	RAT|RGD=628604|UniProtKB=P46892	P46892	Cyclin-dependent kinase 11B;Cdk11b;ortholog	CYCLIN-DEPENDENT KINASE 11A-RELATED (PTHR24056:SF107)	non-receptor serine/threonine protein kinase(PC00167);non-receptor tyrosine protein kinase(PC00168)	Rattus norvegicus
72 hours	MOUSE|MGI=MGI=1923696|UniProtKB=Q3U3T8	Q3U3T8	WD repeat-containing protein 62;Wdr62;ortholog	WD REPEAT-CONTAINING PROTEIN 62 (PTHR45589:SF3)		Mus musculus
72 hours	CHICK|Gene_ORFName=RCJMB04_32n10|UniProtKB=Q5ZHV5	Q5ZHV5	JmjC domain-containing protein 4;JMJD4;ortholog	JMJC DOMAIN-CONTAINING PROTEIN 4 (PTHR12480:SF6)	receptor(PC00197)	Gallus gallus
72 hours	DICDI|dictyBase=DDB_G0287079|UniProtKB=Q54KV4	Q54KV4	CDK5RAP1-like protein;cdk5rap1;ortholog	CDK5 REGULATORY SUBUNIT-ASSOCIATED PROTEIN 1 (PTHR43020:SF2)		Dictyostelium discoideum
72 hours	DANRE|ZFIN=ZDB-GENE-030131-5065|UniProtKB=P59679	P59679	Actin-related protein 8;actr8;ortholog	ACTIN-RELATED PROTEIN 8 (PTHR11937:SF13)	actin and actin related protein(PC00039)	Danio rerio
72 hours	HUMAN|HGNC=30958|UniProtKB=Q969S3	Q969S3	Zinc finger protein 622;ZNF622;ortholog	ZINC FINGER PROTEIN 622 (PTHR13182:SF8)	RNA binding protein(PC00031)	Homo sapiens
72 hours	DICDI|dictyBase=DDB_G0284597|UniProtKB=Q54PF3	Q54PF3	COP9 signalosome complex subunit 5;csn5;ortholog	COP9 SIGNALOSOME COMPLEX SUBUNIT 5 (PTHR10410:SF6)	metalloprotease(PC00153);transcription factor(PC00218)	Dictyostelium discoideum
72 hours	MOUSE|MGI=MGI=1101358|UniProtKB=Q11011	Q11011	Puromycin-sensitive aminopeptidase;Npepps;ortholog	PUROMYCIN-SENSITIVE AMINOPEPTIDASE-RELATED (PTHR11533:SF261)	metalloprotease(PC00153)	Mus musculus
72 hours	RAT|RGD=1305685|UniProtKB=Q6QI44	Q6QI44	N-alpha-acetyltransferase 25, NatB auxiliary subunit;Naa25;ortholog	N-ALPHA-ACETYLTRANSFERASE 25, NATB AUXILIARY SUBUNIT (PTHR22767:SF3)	acetyltransferase(PC00038)	Rattus norvegicus
72 hours	MOUSE|MGI=MGI=1921487|UniProtKB=Q921G8	Q921G8	Gamma-tubulin complex component 2;Tubgcp2;ortholog	GAMMA-TUBULIN COMPLEX COMPONENT 2 (PTHR19302:SF13)	non-motor microtubule binding protein(PC00166)	Mus musculus
72 hours	NEUCR|EnsemblGenome=NCU04110|UniProtKB=Q8NIW7	Q8NIW7	Branchpoint-bridging protein;bbp-1;ortholog	SPLICING FACTOR 1 (PTHR11208:SF45)	mRNA splicing factor(PC00148);transcription cofactor(PC00217)	Neurospora crassa
72 hours	EMENI|EnsemblGenome=CADANIAG00002456|UniProtKB=Q5BGR2	Q5BGR2	Protein mesA;mesA;ortholog	ARF3-INTERACTING PROTEIN 1 (PTHR28245:SF1)		Emericella nidulans
72 hours	HUMAN|HGNC=30858|UniProtKB=Q15029	Q15029	116 kDa U5 small nuclear ribonucleoprotein component;EFTUD2;ortholog	116 KDA U5 SMALL NUCLEAR RIBONUCLEOPROTEIN COMPONENT (PTHR42908:SF6)	G-protein(PC00020);hydrolase(PC00121);ribonucleoprotein(PC00201);translation elongation factor(PC00222);translation initiation factor(PC00224)	Homo sapiens
72 hours	SCHPO|PomBase=SPBC530.01|UniProtKB=O59737	O59737	GTPase-activating protein gyp1;gyp1;ortholog	TBC (TRE-2/BUB2/CDC16) DOMAIN FAMILY (PTHR22957:SF26)	G-protein modulator(PC00022);cysteine protease(PC00081)	Schizosaccharomyces pombe
72 hours	SCHPO|PomBase=SPAC343.19|UniProtKB=Q9UT42	Q9UT42	Phosphatidylinositol 4-kinase lsb6;lsb6;ortholog	PHOSPHATIDYLINOSITOL 4-KINASE TYPE 2-ALPHA (PTHR12865:SF1)	kinase(PC00137)	Schizosaccharomyces pombe
72 hours	YEAST|SGD=S000005759|UniProtKB=Q01919	Q01919	Serine/threonine-protein kinase KIN4;KIN4;ortholog	FATTY ACYL-COA SYNTHETASE AND RNA PROCESSING-ASSOCIATED KINASE 1-RELATED (PTHR24343:SF302)	non-receptor serine/threonine protein kinase(PC00167)	Saccharomyces cerevisiae
72 hours	ARATH|TAIR=AT4G09730|UniProtKB=Q56X76	Q56X76	DEAD-box ATP-dependent RNA helicase 39;RH39;ortholog	DEAD-BOX ATP-DEPENDENT RNA HELICASE 39 (PTHR24031:SF247)		Arabidopsis thaliana
72 hours	SCHPO|PomBase=SPBC11C11.09c|UniProtKB=O74306	O74306	60S ribosomal protein L5-B;rpl502;ortholog	60S RIBOSOMAL PROTEIN L5 (PTHR23410:SF12)	ribosomal protein(PC00202)	Schizosaccharomyces pombe
72 hours	USTMA|Gene=UMAG_01408|UniProtKB=Q4PEQ5	Q4PEQ5	Metacaspase-1;MCA1;ortholog	METACASPASE-1 (PTHR31773:SF9)	cysteine protease(PC00081)	Ustilago maydis
72 hours	SCHPO|PomBase=SPBC16H5.02|UniProtKB=O42938	O42938	ATP-dependent 6-phosphofructokinase;pfk1;ortholog	ATP-DEPENDENT 6-PHOSPHOFRUCTOKINASE (PTHR13697:SF4)	carbohydrate kinase(PC00065)	Schizosaccharomyces pombe
72 hours	SCHPO|PomBase=SPAC3A12.05c|UniProtKB=P87121	P87121	Transcription initiation factor TFIID subunit 2;taf2;ortholog	TRANSCRIPTION INITIATION FACTOR TFIID SUBUNIT 2 (PTHR15137:SF9)	metalloprotease(PC00153);transcription factor(PC00218)	Schizosaccharomyces pombe
72 hours	SCHPO|PomBase=SPBC887.04c|UniProtKB=O94289	O94289	Ubiquitin homeostasis protein lub1;lub1;ortholog	PHOSPHOLIPASE A-2-ACTIVATING PROTEIN (PTHR19849:SF0)	enzyme modulator(PC00095)	Schizosaccharomyces pombe
72 hours	HUMAN|HGNC=16197|UniProtKB=Q96S44	Q96S44	TP53-regulating kinase;TP53RK;ortholog	TP53-REGULATING KINASE (PTHR12209:SF0)	hydrolase(PC00121)	Homo sapiens
72 hours	YEAST|SGD=S000000485|UniProtKB=P38149	P38149	Probable di- and tripeptidase DUG2;DUG2;ortholog	DI- AND TRIPEPTIDASE DUG2-RELATED (PTHR43270:SF8)	deacetylase(PC00087);metalloprotease(PC00153)	Saccharomyces cerevisiae
72 hours	ORYSJ|EnsemblGenome=OS03G0128500|UniProtKB=Q9LRE5	Q9LRE5	DNA polymerase delta small subunit;POLD2;ortholog	DNA POLYMERASE DELTA SUBUNIT 2 (PTHR10416:SF0)	DNA-directed DNA polymerase(PC00018);transferase(PC00220)	Oryza sativa
72 hours	NEUCR|EnsemblGenome=NCU08035|UniProtKB=O59941	O59941	V-type proton ATPase subunit D;vma-8;ortholog	V-TYPE PROTON ATPASE SUBUNIT D (PTHR11671:SF1)		Neurospora crassa
72 hours	HUMAN|HGNC=19691|UniProtKB=Q9BV79	Q9BV79	Enoyl-[acyl-carrier-protein] reductase, mitochondrial;MECR;ortholog	ENOYL-[ACYL-CARRIER-PROTEIN] REDUCTASE, MITOCHONDRIAL (PTHR43981:SF2)		Homo sapiens
72 hours	SCLS1|Gene=SS1G_06425|UniProtKB=A7EM78	A7EM78	ATP-dependent RNA helicase dbp9;dbp9;ortholog	ATP-DEPENDENT RNA HELICASE DDX56-RELATED (PTHR24031:SF96)		Sclerotinia sclerotiorum
72 hours	YEAST|SGD=S000000904|UniProtKB=P0CX40	P0CX40	40S ribosomal protein S8-B;RPS8B;ortholog	40S RIBOSOMAL PROTEIN S8 (PTHR10394:SF3)		Saccharomyces cerevisiae
72 hours	CRYNJ|EnsemblGenome=CNL04960|UniProtKB=P0CQ46	P0CQ46	Protein SEY1;SEY1;ortholog	PROTEIN SEY1 (PTHR45923:SF2)		Cryptococcus neoformans
72 hours	MOUSE|MGI=MGI=1920150|UniProtKB=Q9D6J6	Q9D6J6	NADH dehydrogenase [ubiquinone] flavoprotein 2, mitochondrial;Ndufv2;ortholog	NADH DEHYDROGENASE [UBIQUINONE] FLAVOPROTEIN 2, MITOCHONDRIAL (PTHR10371:SF3)		Mus musculus
72 hours	SCHPO|PomBase=SPCC550.11|UniProtKB=O59809	O59809	Probable importin c550.11;SPCC550.11;ortholog	D-IMPORTIN 7/RANBP7 (PTHR10997:SF18)	small GTPase(PC00208);transporter(PC00227)	Schizosaccharomyces pombe
72 hours	RAT|RGD=621381|UniProtKB=O35077	O35077	Glycerol-3-phosphate dehydrogenase [NAD(+)], cytoplasmic;Gpd1;ortholog	GLYCEROL-3-PHOSPHATE DEHYDROGENASE [NAD(+)], CYTOPLASMIC (PTHR11728:SF32)	dehydrogenase(PC00092)	Rattus norvegicus
72 hours	RAT|RGD=727798|UniProtKB=Q7TNK6	Q7TNK6	tRNA (guanine(10)-N2)-methyltransferase homolog;Trmt11;ortholog	TRNA (GUANINE(10)-N2)-METHYLTRANSFERASE HOMOLOG (PTHR13370:SF3)	RNA methyltransferase(PC00033)	Rattus norvegicus
72 hours	YEAST|SGD=S000001858|UniProtKB=P13433	P13433	DNA-directed RNA polymerase, mitochondrial;RPO41;ortholog	DNA-DIRECTED RNA POLYMERASE, MITOCHONDRIAL (PTHR10102:SF0)	DNA-directed RNA polymerase(PC00019);nucleotidyltransferase(PC00174)	Saccharomyces cerevisiae
72 hours	MOUSE|MGI=MGI=1925288|UniProtKB=Q3ULD5	Q3ULD5	Methylcrotonoyl-CoA carboxylase beta chain, mitochondrial;Mccc2;ortholog	METHYLCROTONOYL-COA CARBOXYLASE BETA CHAIN, MITOCHONDRIAL (PTHR22855:SF13)	ligase(PC00142)	Mus musculus
72 hours	SCHPO|PomBase=SPBP8B7.15c|UniProtKB=O94264	O94264	Uncharacterized RING finger protein P8B7.15c;SPBP8B7.15c;ortholog	E3 UBIQUITIN-PROTEIN LIGASE RBBP6 (PTHR15439:SF0)	nuclease(PC00170)	Schizosaccharomyces pombe
72 hours	DANRE|ZFIN=ZDB-GENE-060503-525|UniProtKB=Q05AM5	Q05AM5	Elongator complex protein 2;elp2;ortholog	ELONGATOR COMPLEX PROTEIN 2 (PTHR44111:SF1)		Danio rerio
72 hours	HUMAN|HGNC=7858|UniProtKB=O60551	O60551	Glycylpeptide N-tetradecanoyltransferase 2;NMT2;ortholog	GLYCYLPEPTIDE N-TETRADECANOYLTRANSFERASE 2 (PTHR11377:SF14)	transferase(PC00220)	Homo sapiens
72 hours	SCHPO|PomBase=SPBC30B4.07c|UniProtKB=O74366	O74366	RNA polymerase II transcription factor B subunit 4;tfb4;ortholog	GENERAL TRANSCRIPTION FACTOR IIH SUBUNIT 3 (PTHR12831:SF0)	nucleic acid binding(PC00171);transcription factor(PC00218)	Schizosaccharomyces pombe
72 hours	SCHPO|PomBase=SPCC364.06|UniProtKB=O59797	O59797	Putative nucleosome assembly protein C364.06;SPCC364.06;ortholog	AT14585P-RELATED (PTHR11875:SF7)	phosphatase inhibitor(PC00183)	Schizosaccharomyces pombe
72 hours	YEAST|SGD=S000000250|UniProtKB=P38230	P38230	Probable quinone oxidoreductase;ZTA1;ortholog	QUINONE OXIDOREDUCTASE-RELATED (PTHR42975:SF1)	dehydrogenase(PC00092);reductase(PC00198)	Saccharomyces cerevisiae
72 hours	MOUSE|MGI=MGI=1918305|UniProtKB=Q8CCP0	Q8CCP0	Nuclear export mediator factor Nemf;Nemf;ortholog	NUCLEAR EXPORT MEDIATOR FACTOR NEMF (PTHR15239:SF6)		Mus musculus
72 hours	SCHPO|PomBase=SPBC15D4.15|UniProtKB=Q00472	Q00472	4-nitrophenylphosphatase;pho2;ortholog	GH05933P (PTHR19288:SF6)	phosphatase(PC00181)	Schizosaccharomyces pombe
72 hours	SCHPO|PomBase=SPBC1703.05|UniProtKB=Q9P7W5	Q9P7W5	Serine/threonine-protein kinase rio2;rio2;ortholog	SERINE/THREONINE-PROTEIN KINASE RIO2 (PTHR45852:SF1)		Schizosaccharomyces pombe
72 hours	BOVIN|Ensembl=ENSBTAG00000008125|UniProtKB=Q27955	Q27955	Voltage-gated potassium channel subunit beta-2;KCNAB2;ortholog	VOLTAGE-GATED POTASSIUM CHANNEL SUBUNIT BETA-2 (PTHR43150:SF1)	reductase(PC00198);voltage-gated potassium channel(PC00242)	Bos taurus
72 hours	DANRE|ZFIN=ZDB-GENE-030131-202|UniProtKB=P0C218	P0C218	Probable ATP-dependent RNA helicase DDX20;ddx20;ortholog	ATP-DEPENDENT RNA HELICASE DDX20-RELATED (PTHR24031:SF159)		Danio rerio
72 hours	SCHPO|PomBase=SPAC4D7.13|UniProtKB=O14176	O14176	Pre-mRNA-processing protein prp40;prp40;ortholog	PRP40 PRE-MRNA PROCESSING FACTOR 40 HOMOLOG A (YEAST) (PTHR11864:SF0)		Schizosaccharomyces pombe
72 hours	DANRE|ZFIN=ZDB-GENE-030131-309|UniProtKB=Q642H3	Q642H3	Septin-8-A;sept8a;ortholog	SEPTIN-8 (PTHR18884:SF54)	cytoskeletal protein(PC00085);small GTPase(PC00208)	Danio rerio
72 hours	RAT|RGD=621785|UniProtKB=O08730	O08730	Glycogenin-1;Gyg1;ortholog	GLYCOGENIN-1 (PTHR11183:SF18)	glycosyltransferase(PC00111)	Rattus norvegicus
72 hours	SCHPO|PomBase=SPAC19G12.10c|UniProtKB=O13849	O13849	Carboxypeptidase Y;cpy1;ortholog	CARBOXYPEPTIDASE Y (PTHR11802:SF113)	serine protease(PC00203)	Schizosaccharomyces pombe
72 hours	SCHPO|PomBase=SPAC23C4.16c|UniProtKB=O13934	O13934	Putative lipase atg15;atg15;ortholog	LIPASE ATG15-RELATED (PTHR47175:SF2)		Schizosaccharomyces pombe
72 hours	YARLI|EnsemblGenome=YALI0_D25190g|UniProtKB=Q6C7U8	Q6C7U8	Negative regulator of the PHO system;PHO85;ortholog	CYCLIN-DEPENDENT KINASE 17 (PTHR24056:SF246)	non-receptor serine/threonine protein kinase(PC00167);non-receptor tyrosine protein kinase(PC00168)	Yarrowia lipolytica
72 hours	SCHPO|PomBase=SPBC4C3.03|UniProtKB=O43056	O43056	Probable homoserine kinase;SPBC4C3.03;ortholog	HOMOSERINE KINASE (PTHR20861:SF1)		Schizosaccharomyces pombe
72 hours	HUMAN|HGNC=4892|UniProtKB=Q93099	Q93099	Homogentisate 1,2-dioxygenase;HGD;ortholog	HOMOGENTISATE 1,2-DIOXYGENASE (PTHR11056:SF0)	oxygenase(PC00177)	Homo sapiens
72 hours	USTMA|Gene=UMAG_02245|UniProtKB=Q4PCB8	Q4PCB8	Protein transport protein SEC13;SEC13;ortholog	PROTEIN SEC13 HOMOLOG (PTHR11024:SF2)	membrane trafficking regulatory protein(PC00151)	Ustilago maydis
72 hours	SCHPO|PomBase=SPAC2G11.09|UniProtKB=Q09809	Q09809	Calcium permeable stress-gated cation channel 1;SPAC2G11.09;ortholog	CALCIUM PERMEABLE STRESS-GATED CATION CHANNEL 1 (PTHR13018:SF5)		Schizosaccharomyces pombe
72 hours	ARATH|TAIR=AT4G34450|UniProtKB=Q0WW26	Q0WW26	Coatomer subunit gamma;At4g34450;ortholog	COATOMER SUBUNIT GAMMA-2 (PTHR10261:SF0)	vesicle coat protein(PC00235)	Arabidopsis thaliana
72 hours	SCHPO|PomBase=SPAC637.10c|UniProtKB=O94444	O94444	26S proteasome regulatory subunit rpn10;rpn10;ortholog	26S PROTEASOME NON-ATPASE REGULATORY SUBUNIT 4 (PTHR10223:SF0)	enzyme modulator(PC00095)	Schizosaccharomyces pombe
72 hours	HUMAN|HGNC=21597|UniProtKB=Q6JQN1	Q6JQN1	Acyl-CoA dehydrogenase family member 10;ACAD10;ortholog	ACYL-COA DEHYDROGENASE FAMILY MEMBER 10 (PTHR45741:SF3)	dehydrogenase(PC00092);oxidase(PC00175);transferase(PC00220)	Homo sapiens
72 hours	ORYSJ|EnsemblGenome=OS05G0573500|UniProtKB=Q65XK1	Q65XK1	Nuclear transcription factor Y subunit B-4;NFYB4;ortholog	SUBFAMILY NOT NAMED (PTHR11064:SF49)		Oryza sativa
72 hours	SCHPO|PomBase=SPBC651.08c|UniProtKB=O94666	O94666	DNA-directed RNA polymerase III subunit rpc1;rpc1;ortholog	DNA-DIRECTED RNA POLYMERASE III SUBUNIT RPC1 (PTHR19376:SF32)	DNA-directed RNA polymerase(PC00019);nucleotidyltransferase(PC00174)	Schizosaccharomyces pombe
72 hours	MOUSE|MGI=MGI=1330301|UniProtKB=Q5U4C9	Q5U4C9	Dual specificity tyrosine-phosphorylation-regulated kinase 2;Dyrk2;ortholog	DUAL SPECIFICITY TYROSINE-PHOSPHORYLATION-REGULATED KINASE 2 (PTHR24058:SF51)	non-receptor serine/threonine protein kinase(PC00167);non-receptor tyrosine protein kinase(PC00168)	Mus musculus
72 hours	MOUSE|MGI=MGI=2385139|UniProtKB=A2AWA9	A2AWA9	Rab GTPase-activating protein 1;Rabgap1;ortholog	RAB GTPASE-ACTIVATING PROTEIN 1 (PTHR22957:SF439)	G-protein modulator(PC00022);cysteine protease(PC00081)	Mus musculus
72 hours	SCHPO|PomBase=SPCC31H12.08c|UniProtKB=O74874	O74874	Glucose-repressible alcohol dehydrogenase transcriptional effector;ccr4;ortholog	LD39302P (PTHR12121:SF34)	exoribonuclease(PC00099)	Schizosaccharomyces pombe
72 hours	XENTR|Xenbase=XB-GENE-987594|UniProtKB=A8WH18	A8WH18	Cytosolic Fe-S cluster assembly factor narfl;narfl;ortholog	CYTOSOLIC FE-S CLUSTER ASSEMBLY FACTOR NARFL (PTHR11615:SF103)	dehydrogenase(PC00092);reductase(PC00198)	Xenopus tropicalis
72 hours	SCHPO|PomBase=SPAC637.09|UniProtKB=O94443	O94443	Uncharacterized exonuclease C637.09;SPAC637.09;ortholog	FI18136P1-RELATED (PTHR12801:SF115)	exoribonuclease(PC00099)	Schizosaccharomyces pombe
72 hours	MOUSE|MGI=MGI=2388270|UniProtKB=Q8K2H4	Q8K2H4	Arf-GAP with coiled-coil, ANK repeat and PH domain-containing protein 1;Acap1;ortholog	ARF-GAP WITH COILED-COIL, ANK REPEAT AND PH DOMAIN-CONTAINING PROTEIN 1 (PTHR23180:SF197)		Mus musculus
72 hours	BACSU|EnsemblGenome=BSU15900|UniProtKB=P71019	P71019	Malonyl CoA-acyl carrier protein transacylase;fabD;ortholog	MALONYL-COA-ACYL CARRIER PROTEIN TRANSACYLASE, MITOCHONDRIAL (PTHR42681:SF1)		Bacillus subtilis
72 hours	SCHPO|PomBase=SPBC30D10.08|UniProtKB=O14354	O14354	Mitochondrial genome maintenance protein mgm101;mgm101;ortholog	MITOCHONDRIAL GENOME MAINTENANCE PROTEIN MGM101 (PTHR31404:SF0)		Schizosaccharomyces pombe
72 hours	SCHPO|PomBase=SPBC18E5.02c|UniProtKB=O59682	O59682	Serine palmitoyltransferase 1;lcb1;ortholog	SERINE PALMITOYLTRANSFERASE 1 (PTHR13693:SF2)	transaminase(PC00216)	Schizosaccharomyces pombe
72 hours	PHYPA|Gene=PHYPADRAFT_111231|UniProtKB=A9RBS1	A9RBS1	Probable bifunctional methylthioribulose-1-phosphate dehydratase/enolase-phosphatase E1;PHYPADRAFT_111231;ortholog	METHYLTHIORIBULOSE-1-PHOSPHATE DEHYDRATASE (PTHR10640:SF7)		Physcomitrella patens
72 hours	MOUSE|MGI=MGI=2444401|UniProtKB=Q6P4T2	Q6P4T2	U5 small nuclear ribonucleoprotein 200 kDa helicase;Snrnp200;ortholog	U5 SMALL NUCLEAR RIBONUCLEOPROTEIN 200 KDA HELICASE (PTHR24075:SF5)		Mus musculus
72 hours	YEAST|SGD=S000001283|UniProtKB=P16370	P16370	DNA-directed RNA polymerase II subunit RPB3;RPB3;ortholog	DNA-DIRECTED RNA POLYMERASE II SUBUNIT RPB3 (PTHR11800:SF2)	DNA-directed RNA polymerase(PC00019)	Saccharomyces cerevisiae
72 hours	EMENI|EnsemblGenome=CADANIAG00010012|UniProtKB=O93845	O93845	DNA polymerase epsilon catalytic subunit A;pol2;ortholog	DNA POLYMERASE EPSILON CATALYTIC SUBUNIT A (PTHR10670:SF0)		Emericella nidulans
72 hours	ECOLI|EcoGene=EG13817|UniProtKB=P76149	P76149	Succinate semialdehyde dehydrogenase [NAD(P)+] Sad;sad;ortholog	SUCCINATE SEMIALDEHYDE DEHYDROGENASE [NAD(P)+] SAD (PTHR43217:SF1)	dehydrogenase(PC00092)	Escherichia coli
72 hours	SCHPO|PomBase=SPBC336.04|UniProtKB=P30316	P30316	DNA polymerase delta catalytic subunit;pol3;ortholog	DNA POLYMERASE DELTA CATALYTIC SUBUNIT (PTHR10322:SF23)		Schizosaccharomyces pombe
72 hours	ARATH|TAIR=AT1G31910|UniProtKB=Q9C6T1	Q9C6T1	Phosphomevalonate kinase, peroxisomal;PMK;ortholog	PHOSPHOMEVALONATE KINASE (PTHR31814:SF2)		Arabidopsis thaliana
72 hours	YARLI|EnsemblGenome=YALI0_A01375g|UniProtKB=Q6CI62	Q6CI62	Histone chaperone ASF1;ASF1;ortholog	HISTONE CHAPERONE ASF1B (PTHR12040:SF0)	chromatin/chromatin-binding protein(PC00077)	Yarrowia lipolytica
72 hours	RAT|RGD=70367|UniProtKB=Q91ZQ0	Q91ZQ0	Vacuole membrane protein 1;Vmp1;ortholog	VACUOLE MEMBRANE PROTEIN 1 (PTHR10281:SF1)	receptor(PC00197);signaling molecule(PC00207)	Rattus norvegicus
72 hours	ORYSJ|Gene=LOC_Os02g50330|UniProtKB=Q0DXS3	Q0DXS3	Probable RNA-dependent RNA polymerase 1;RDR1;ortholog	RNA-DEPENDENT RNA POLYMERASE FAMILY (PTHR23079:SF1)	RNA binding protein(PC00031)	Oryza sativa
72 hours	SCHPO|PomBase=SPBC887.17|UniProtKB=O94300	O94300	Putative xanthine/uracil permease C887.17;SPBC887.17;ortholog	ADENINE/GUANINE PERMEASE AZG1 (PTHR43337:SF1)	transporter(PC00227)	Schizosaccharomyces pombe
72 hours	CAEEL|WormBase=WBGene00019334|UniProtKB=Q9TXJ8	Q9TXJ8	Putative ATP-dependent DNA helicase Q1;K02F3.12;ortholog	ATP-DEPENDENT DNA HELICASE Q1 (PTHR13710:SF72)	DNA helicase(PC00011)	Caenorhabditis elegans
72 hours	SCHPO|PomBase=SPAC17G6.15c|UniProtKB=O13793	O13793	Probable mitochondrial transport protein fsf1;fsf1;ortholog	SIDEROFLEXIN-5 (PTHR11153:SF6)	cation transporter(PC00068);transfer/carrier protein(PC00219)	Schizosaccharomyces pombe
72 hours	ARATH|TAIR=AT3G52950|UniProtKB=Q9LF97	Q9LF97	CBS domain-containing protein CBSCBSPB3;CBSCBSPB3;ortholog	CBS DOMAIN-CONTAINING PROTEIN CBSCBSPB2-RELATED (PTHR13780:SF48)	kinase modulator(PC00140)	Arabidopsis thaliana
72 hours	DICDI|dictyBase=DDB_G0286457|UniProtKB=Q54LT8	Q54LT8	Serine-threonine kinase receptor-associated protein;strap;ortholog	SERINE-THREONINE KINASE RECEPTOR-ASSOCIATED PROTEIN (PTHR44156:SF3)		Dictyostelium discoideum
72 hours	CHICK|Ensembl=ENSGALG00000007435|UniProtKB=Q5ZLG1	Q5ZLG1	Ras-related protein Rab-18;RAB18;ortholog	RAS-RELATED PROTEIN RAB-18 (PTHR24073:SF285)		Gallus gallus
72 hours	SCHPO|PomBase=SPAC2F7.05c|UniProtKB=Q09689	Q09689	Probable eukaryotic translation initiation factor 5;tif5;ortholog	EUKARYOTIC TRANSLATION INITIATION FACTOR 5 (PTHR23001:SF7)	G-protein modulator(PC00022);translation initiation factor(PC00224)	Schizosaccharomyces pombe
72 hours	YEAST|SGD=S000003825|UniProtKB=P40413	P40413	T-complex protein 1 subunit epsilon;CCT5;ortholog	T-COMPLEX PROTEIN 1 SUBUNIT EPSILON (PTHR11353:SF94)	chaperonin(PC00073)	Saccharomyces cerevisiae
72 hours	ANOGA|EnsemblGenome=AGAP003153|UniProtKB=Q5TTG1	Q5TTG1	V-type proton ATPase catalytic subunit A;Vha68-2;ortholog	V-TYPE PROTON ATPASE CATALYTIC SUBUNIT A (PTHR43607:SF1)	ATP synthase(PC00002);DNA binding protein(PC00009);anion channel(PC00049);ligand-gated ion channel(PC00141);protease(PC00190)	Anopheles gambiae
72 hours	MOUSE|MGI=MGI=1351638|UniProtKB=O89050	O89050	Muskelin;Mkln1;ortholog	MUSKELIN (PTHR15526:SF5)		Mus musculus
72 hours	SCHPO|PomBase=SPAP27G11.06c|UniProtKB=Q9P7N2	Q9P7N2	AP-1 complex subunit sigma-1;vas2;ortholog	ADAPTOR PROTEIN COMPLEX 1, SIGMA SUBUNIT, ISOFORM B (PTHR11753:SF5)	vesicle coat protein(PC00235)	Schizosaccharomyces pombe
72 hours	DICDI|dictyBase=DDB_G0287469|UniProtKB=Q54KB7	Q54KB7	Glutamate dehydrogenase, mitochondrial;gluD;ortholog	GLUTAMATE DEHYDROGENASE 1, MITOCHONDRIAL (PTHR11606:SF13)	dehydrogenase(PC00092)	Dictyostelium discoideum
72 hours	HUMAN|HGNC=29351|UniProtKB=Q9C0H5	Q9C0H5	Rho GTPase-activating protein 39;ARHGAP39;ortholog	RHO GTPASE-ACTIVATING PROTEIN 39 (PTHR45876:SF1)		Homo sapiens
72 hours	CANAL|CGD=CAL0000178834|UniProtKB=P43069	P43069	Cell division control protein 25;CDC25;ortholog	CELL DIVISION CONTROL PROTEIN 25-RELATED (PTHR23113:SF325)	guanyl-nucleotide exchange factor(PC00113)	Candida albicans
72 hours	MOUSE|MGI=MGI=2384974|UniProtKB=Q91X85	Q91X85	Feline leukemia virus subgroup C receptor-related protein 2;Flvcr2;ortholog	FELINE LEUKEMIA VIRUS SUBGROUP C RECEPTOR-RELATED PROTEIN 2 (PTHR10924:SF3)	transporter(PC00227)	Mus musculus
72 hours	SCHPO|PomBase=SPBC215.09c|UniProtKB=Q9UQW6	Q9UQW6	Acetyl-CoA acetyltransferase;erg10;ortholog	TRIFUNCTIONAL ENZYME SUBUNIT BETA, MITOCHONDRIAL (PTHR18919:SF5)	acetyltransferase(PC00038)	Schizosaccharomyces pombe
72 hours	USTMA|Gene=UMAG_00660|UniProtKB=Q99128	Q99128	AP-1 complex subunit gamma-1;APL4;ortholog	ADAPTOR PROTEIN COMPLEX 1, GAMMA SUBUNIT, ISOFORM D (PTHR22780:SF5)	transmembrane receptor regulatory/adaptor protein(PC00226)	Ustilago maydis
72 hours	ARATH|TAIR=AT5G63110|UniProtKB=Q9FML2	Q9FML2	Histone deacetylase 6;HDA6;ortholog	HISTONE DEACETYLASE 6-RELATED (PTHR10625:SF144)	deacetylase(PC00087);nucleic acid binding(PC00171);reductase(PC00198)	Arabidopsis thaliana
72 hours	HUMAN|HGNC=29177|UniProtKB=Q7Z3U7	Q7Z3U7	Protein MON2 homolog;MON2;ortholog	PROTEIN MON2 HOMOLOG (PTHR10663:SF333)		Homo sapiens
72 hours	HUMAN|HGNC=3482|UniProtKB=P38117	P38117	Electron transfer flavoprotein subunit beta;ETFB;ortholog	ELECTRON TRANSFER FLAVOPROTEIN SUBUNIT BETA (PTHR21294:SF8)	hydroxylase(PC00122)	Homo sapiens
72 hours	USTMA|Gene=UMAG_01624|UniProtKB=Q4PE39	Q4PE39	Protein transport protein SEC23;SEC23;ortholog	SEC23 ORTHOLOG, ISOFORM E (PTHR11141:SF0)	G-protein modulator(PC00022)	Ustilago maydis
72 hours	SCHPO|PomBase=SPAC1486.09|UniProtKB=Q9UTK0	Q9UTK0	20S-pre-rRNA D-site endonuclease nob1;nob1;ortholog	RNA-BINDING PROTEIN NOB1 (PTHR12814:SF2)		Schizosaccharomyces pombe
72 hours	HUMAN|HGNC=9796|UniProtKB=P53611	P53611	Geranylgeranyl transferase type-2 subunit beta;RABGGTB;ortholog	GERANYLGERANYL TRANSFERASE TYPE-2 SUBUNIT BETA (PTHR11774:SF11)	acyltransferase(PC00042)	Homo sapiens
72 hours	MOUSE|MGI=MGI=1350916|UniProtKB=Q8VDK1	Q8VDK1	Nitrilase homolog 1;Nit1;ortholog	NITRILASE HOMOLOG 1 (PTHR23088:SF27)	hydrolase(PC00121)	Mus musculus
72 hours	DROME|FlyBase=FBgn0037743|UniProtKB=Q9VH78	Q9VH78	Probable Dol-P-Man:Man(7)GlcNAc(2)-PP-Dol alpha-1,6-mannosyltransferase;CG8412;ortholog	DOL-P-MAN:MAN(7)GLCNAC(2)-PP-DOL ALPHA-1,6-MANNOSYLTRANSFERASE (PTHR22760:SF1)	glycosyltransferase(PC00111)	Drosophila melanogaster
72 hours	SCLS1|EnsemblGenome=SS1G_05932|UniProtKB=A7EKT5	A7EKT5	NADH-cytochrome b5 reductase 2;mcr1;ortholog	NADH-CYTOCHROME B5 REDUCTASE 2 (PTHR19370:SF171)		Sclerotinia sclerotiorum
72 hours	SCHPO|PomBase=SPBC12C2.05c|UniProtKB=Q09746	Q09746	Protein BZZ1;bzz1;ortholog	NERVOUS WRECK, ISOFORM I (PTHR15735:SF10)		Schizosaccharomyces pombe
72 hours	XENTR|Xenbase=XB-GENE-1009828|UniProtKB=Q640T2	Q640T2	WD repeat domain phosphoinositide-interacting protein 3;wdr45b;ortholog	WD REPEAT DOMAIN PHOSPHOINOSITIDE-INTERACTING PROTEIN 3 (PTHR11227:SF18)		Xenopus tropicalis
72 hours	SCHPO|PomBase=SPAC1A6.10|UniProtKB=O13861	O13861	tRNA threonylcarbamoyladenosine dehydratase;SPAC1A6.10;ortholog	TRNA THREONYLCARBAMOYLADENOSINE DEHYDRATASE 1-RELATED (PTHR43267:SF2)	ligase(PC00142);transfer/carrier protein(PC00219)	Schizosaccharomyces pombe
72 hours	SCHPO|PomBase=SPBC1826.01c|UniProtKB=O43065	O43065	Probable helicase mot1;mot1;ortholog	B-TFIID TATA-BOX-BINDING PROTEIN-ASSOCIATED FACTOR 1 (PTHR10799:SF814)	DNA helicase(PC00011)	Schizosaccharomyces pombe
72 hours	SCHPO|PomBase=SPAC144.11|UniProtKB=P0CT74	P0CT74	40S ribosomal protein S11-B;rps1102;ortholog	40S RIBOSOMAL PROTEIN S11-A-RELATED (PTHR10744:SF9)	ribosomal protein(PC00202)	Schizosaccharomyces pombe
72 hours	RAT|RGD=1305982|UniProtKB=Q5BK18	Q5BK18	Cytosolic Fe-S cluster assembly factor NARFL;Narfl;ortholog	CYTOSOLIC FE-S CLUSTER ASSEMBLY FACTOR NARFL (PTHR11615:SF103)	dehydrogenase(PC00092);reductase(PC00198)	Rattus norvegicus
72 hours	HUMAN|HGNC=29010|UniProtKB=O15047	O15047	Histone-lysine N-methyltransferase SETD1A;SETD1A;ortholog	HISTONE-LYSINE N-METHYLTRANSFERASE SETD1A (PTHR45814:SF3)		Homo sapiens
72 hours	SCHPO|PomBase=SPCC1322.13|UniProtKB=P15567	P15567	Phosphoribosylaminoimidazole carboxylase;ade6;ortholog	PHOSPHORIBOSYLAMINOIMIDAZOLE CARBOXYLASE (PTHR11609:SF5)	decarboxylase(PC00089);ligase(PC00142)	Schizosaccharomyces pombe
72 hours	YEAST|SGD=S000005972|UniProtKB=Q02804	Q02804	ADP-ribosylation factor-like protein 3;ARL3;ortholog	ADP-RIBOSYLATION FACTOR-RELATED PROTEIN 1 (PTHR45909:SF1)		Saccharomyces cerevisiae
72 hours	USTMA|Gene=UMAG_02055|UniProtKB=Q4PCV8	Q4PCV8	mRNA 3'-end-processing protein RNA14;RNA14;ortholog	CLEAVAGE STIMULATION FACTOR SUBUNIT 3 (PTHR19980:SF0)	mRNA polyadenylation factor(PC00146)	Ustilago maydis
72 hours	EMENI|EnsemblGenome=CADANIAG00002890|UniProtKB=Q5ATG5	Q5ATG5	Acyl-CoA dehydrogenase apdG;apdG;ortholog	SUBFAMILY NOT NAMED (PTHR43604:SF6)		Emericella nidulans
72 hours	SCHPO|PomBase=SPAC959.03c|UniProtKB=Q9P4X3	Q9P4X3	Probable U3 small nucleolar RNA-associated protein 7;utp7;ortholog	WD REPEAT-CONTAINING PROTEIN 46 (PTHR14085:SF3)		Schizosaccharomyces pombe
72 hours	RAT|RGD=67402|UniProtKB=P23711	P23711	Heme oxygenase 2;Hmox2;ortholog	HEME OXYGENASE 2 (PTHR10720:SF2)	oxygenase(PC00177)	Rattus norvegicus
72 hours	SCHPO|PomBase=SPBC12C2.06|UniProtKB=Q09747	Q09747	ATP-dependent RNA helicase dbp5;dbp5;ortholog	DEAD/H (ASP-GLU-ALA-ASP/HIS) BOX POLYPEPTIDE 19 (DBP5 HOMOLOG, YEAST)-RELATED (PTHR24031:SF284)		Schizosaccharomyces pombe
72 hours	CRYNJ|EnsemblGenome=CND00610|UniProtKB=Q5KJ55	Q5KJ55	NAD(P)H-hydrate epimerase;CND00610;ortholog	NAD(P)H-HYDRATE EPIMERASE (PTHR13232:SF10)		Cryptococcus neoformans
72 hours	HUMAN|HGNC=29925|UniProtKB=Q13823	Q13823	Nucleolar GTP-binding protein 2;GNL2;ortholog	NUCLEOLAR GTP-BINDING PROTEIN 2 (PTHR11089:SF9)		Homo sapiens
72 hours	MOUSE|MGI=MGI=1858208|UniProtKB=O35459	O35459	Delta(3,5)-Delta(2,4)-dienoyl-CoA isomerase, mitochondrial;Ech1;ortholog	DELTA(3,5)-DELTA(2,4)-DIENOYL-COA ISOMERASE, MITOCHONDRIAL (PTHR43149:SF1)	acetyltransferase(PC00038);acyltransferase(PC00042);dehydrogenase(PC00092);epimerase/racemase(PC00096);hydratase(PC00120);ligase(PC00142)	Mus musculus
72 hours	CHICK|Gene_ORFName=RCJMB04_3m24|UniProtKB=Q5F418	Q5F418	26S proteasome non-ATPase regulatory subunit 1;PSMD1;ortholog	26S PROTEASOME NON-ATPASE REGULATORY SUBUNIT 1 (PTHR10943:SF2)	enzyme modulator(PC00095)	Gallus gallus
72 hours	DICDI|dictyBase=DDB_G0275323|UniProtKB=O15736	O15736	Protein tipD;tipD;ortholog	AUTOPHAGY-RELATED 16, ISOFORM F (PTHR19878:SF8)		Dictyostelium discoideum
72 hours	SCHPO|PomBase=SPCC1235.05c|UniProtKB=O74842	O74842	ATP-dependent helicase fft2;fft2;ortholog	SWI/SNF-RELATED MATRIX-ASSOCIATED ACTIN-DEPENDENT REGULATOR OF CHROMATIN SUBFAMILY A CONTAINING DEAD/H BOX 1 (PTHR10799:SF845)	DNA helicase(PC00011)	Schizosaccharomyces pombe
72 hours	SCHPO|PomBase=SPAC767.01c|UniProtKB=Q9URZ5	Q9URZ5	Vacuolar protein sorting-associated protein 1;vps1;ortholog	VACUOLAR PROTEIN SORTING-ASSOCIATED PROTEIN 1 (PTHR11566:SF133)	hydrolase(PC00121);microtubule family cytoskeletal protein(PC00157);small GTPase(PC00208)	Schizosaccharomyces pombe
72 hours	HUMAN|HGNC=29098|UniProtKB=Q9Y4C8	Q9Y4C8	Probable RNA-binding protein 19;RBM19;ortholog	RNA-BINDING PROTEIN 19-RELATED (PTHR23147:SF48)	mRNA splicing factor(PC00148)	Homo sapiens
72 hours	DICDI|dictyBase=DDB_G0277135|UniProtKB=Q86K94	Q86K94	Trafficking protein particle complex subunit 3;trappc3;ortholog	TRAFFICKING PROTEIN PARTICLE COMPLEX 3 (PTHR13048:SF0)		Dictyostelium discoideum
72 hours	HUMAN|HGNC=26640|UniProtKB=Q8N8Q3	Q8N8Q3	Endonuclease V;ENDOV;ortholog	ENDONUCLEASE V (PTHR28511:SF1)		Homo sapiens
72 hours	YARLI|EnsemblGenome=YALI0_E27715g|UniProtKB=Q6C4D4	Q6C4D4	ATP-dependent RNA helicase DBP2;DBP2;ortholog	ATP-DEPENDENT RNA HELICASE DDX5-RELATED (PTHR24031:SF219)		Yarrowia lipolytica
72 hours	DROME|FlyBase=FBgn0263599|UniProtKB=Q9VUV9	Q9VUV9	Putative U5 small nuclear ribonucleoprotein 200 kDa helicase;l(3)72Ab;ortholog	U5 SMALL NUCLEAR RIBONUCLEOPROTEIN 200 KDA HELICASE (PTHR24075:SF5)		Drosophila melanogaster
72 hours	DICDI|dictyBase=DDB_G0267390|UniProtKB=Q55GJ6	Q55GJ6	Proteasome subunit beta type-6;psmB6;ortholog	PROTEASOME SUBUNIT BETA TYPE (PTHR11599:SF4)	protease(PC00190)	Dictyostelium discoideum
72 hours	SCHPO|PomBase=SPCC1183.08c|UniProtKB=O74836	O74836	60S ribosomal protein L1-B;rpl101;ortholog	RIBOSOMAL PROTEIN (PTHR23105:SF101)	ribosomal protein(PC00202)	Schizosaccharomyces pombe
72 hours	SCHPO|PomBase=SPBC13G1.02|UniProtKB=O60064	O60064	Probable mannose-1-phosphate guanyltransferase;SPBC13G1.02;ortholog	MANNOSE-1-PHOSPHATE GUANYLTRANSFERASE ALPHA (PTHR22572:SF104)	guanyl-nucleotide exchange factor(PC00113);nucleotidyltransferase(PC00174);translation initiation factor(PC00224)	Schizosaccharomyces pombe
72 hours	ASPFU|EnsemblGenome=CADAFUAG00008449|UniProtKB=Q4WR20	Q4WR20	Cytochrome P450 monooxygenase, putative;AFUA_4G14810;ortholog	SUBFAMILY NOT NAMED (PTHR24305:SF113)	oxygenase(PC00177)	Neosartorya fumigata
72 hours	SCHPO|PomBase=SPBC2F12.05c|UniProtKB=O14340	O14340	Oxysterol-binding protein homolog C2F12.05c;SPBC2F12.05c;ortholog	OXYSTEROL-BINDING PROTEIN-RELATED PROTEIN 2 (PTHR10972:SF136)		Schizosaccharomyces pombe
72 hours	NEMVE|EnsemblGenome=NEMVEDRAFT_v1g226592|UniProtKB=A7RWD2	A7RWD2	Probable cytosolic iron-sulfur protein assembly protein CIAO1 homolog;v1g226592;ortholog	CYTOSOLIC IRON-SULFUR PROTEIN ASSEMBLY PROTEIN CIAO1-RELATED (PTHR19920:SF0)		Nematostella vectensis
72 hours	ASPFU|EnsemblGenome=CADAFUAG00006193|UniProtKB=Q4WVH3	Q4WVH3	AdoMet-dependent rRNA methyltransferase spb1;spb1;ortholog	PRE-RRNA PROCESSING PROTEIN FTSJ3 (PTHR10920:SF13)		Neosartorya fumigata
72 hours	ASHGO|EnsemblGenome=AGOS_AER109W|UniProtKB=Q757A4	Q757A4	Synaptobrevin homolog YKT6;YKT6;ortholog	SYNAPTOBREVIN HOMOLOG YKT6 (PTHR45806:SF1)		Ashbya gossypii
72 hours	SCHPO|PomBase=SPAC17G6.14c|UniProtKB=O13792	O13792	ATP-dependent RNA helicase uap56;uap56;ortholog	SPLICEOSOME RNA HELICASE DDX39B (PTHR24031:SF605)		Schizosaccharomyces pombe
72 hours	SCHPO|PomBase=SPAC29B12.06c|UniProtKB=Q92368	Q92368	Cell differentiation protein rcd1;rcd1;ortholog	CELL DIFFERENTIATION PROTEIN RCD1 HOMOLOG (PTHR12262:SF0)		Schizosaccharomyces pombe
72 hours	CAEEL|WormBase=WBGene00002238|UniProtKB=Q22099	Q22099	Lysine--tRNA ligase;krs-1;ortholog	LYSINE--TRNA LIGASE (PTHR42918:SF3)	RNA binding protein(PC00031);aminoacyl-tRNA synthetase(PC00047)	Caenorhabditis elegans
72 hours	MOUSE|MGI=MGI=1928738|UniProtKB=Q9Z2Z6	Q9Z2Z6	Mitochondrial carnitine/acylcarnitine carrier protein;Slc25a20;ortholog	MITOCHONDRIAL CARNITINE/ACYLCARNITINE CARRIER PROTEIN (PTHR45624:SF16)		Mus musculus
72 hours	SCHPO|PomBase=SPBC839.17c|UniProtKB=O42993	O42993	Peptidyl-prolyl cis-trans isomerase;fkh1;ortholog	PEPTIDYLPROLYL ISOMERASE (PTHR10516:SF341)	calcium-binding protein(PC00060);chaperone(PC00072);isomerase(PC00135)	Schizosaccharomyces pombe
72 hours	ARATH|TAIR=AT3G43790|UniProtKB=Q3EAQ5	Q3EAQ5	Probable peptide/nitrate transporter At3g43790;ZIFL2;ortholog	SUBFAMILY NOT NAMED (PTHR23504:SF41)		Arabidopsis thaliana
72 hours	RAT|RGD=1309953|UniProtKB=P85107	P85107	Trimethylguanosine synthase;Tgs1;ortholog	TRIMETHYLGUANOSINE SYNTHASE (PTHR14741:SF32)		Rattus norvegicus
72 hours	SCHPO|PomBase=SPAC56F8.10|UniProtKB=Q10258	Q10258	Methylenetetrahydrofolate reductase 1;met9;ortholog	METHYLENETETRAHYDROFOLATE REDUCTASE (PTHR45754:SF3)		Schizosaccharomyces pombe
72 hours	DICDI|dictyBase=DDB_G0269154|UniProtKB=Q94502	Q94502	Neutral alpha-glucosidase AB;modA;ortholog	BCDNA.GH04962 (PTHR22762:SF54)	glucosidase(PC00108)	Dictyostelium discoideum
72 hours	DROME|FlyBase=FBgn0260049|UniProtKB=Q9VU68	Q9VU68	Actin-interacting protein 1;flr;ortholog	WD REPEAT-CONTAINING PROTEIN 1 (PTHR19856:SF0)	non-motor actin binding protein(PC00165)	Drosophila melanogaster
72 hours	DANRE|ZFIN=ZDB-GENE-040801-265|UniProtKB=Q6DEL2	Q6DEL2	Cleft lip and palate transmembrane protein 1 homolog;clptm1;ortholog	CLEFT LIP AND PALATE TRANSMEMBRANE PROTEIN 1 (PTHR21347:SF7)	lyase(PC00144)	Danio rerio
72 hours	NEMVE|EnsemblGenome=NEMVEDRAFT_v1g201054|UniProtKB=A7RRJ0	A7RRJ0	Flap endonuclease 1;FEN1;ortholog	FLAP ENDONUCLEASE 1 (PTHR11081:SF9)		Nematostella vectensis
72 hours	YEAST|SGD=S000004073|UniProtKB=P32802	P32802	Transmembrane 9 superfamily member 1;EMP70;ortholog	TRANSMEMBRANE 9 SUPERFAMILY MEMBER (PTHR10766:SF55)	transporter(PC00227)	Saccharomyces cerevisiae
72 hours	SCHPO|PomBase=SPBC1198.08|UniProtKB=Q9P6I2	Q9P6I2	Cys-Gly metallodipeptidase dug1;dug1;ortholog	CYTOSOLIC NON-SPECIFIC DIPEPTIDASE (PTHR43270:SF4)	deacetylase(PC00087);metalloprotease(PC00153)	Schizosaccharomyces pombe
72 hours	SCHPO|PomBase=SPBC660.13c|UniProtKB=Q92372	Q92372	Replication factor A protein 1;ssb1;ortholog	REPLICATION PROTEIN A 70 KDA DNA-BINDING SUBUNIT (PTHR23273:SF4)	DNA binding protein(PC00009)	Schizosaccharomyces pombe
72 hours	SCHPO|PomBase=SPAC1687.15|UniProtKB=Q10452	Q10452	Protein kinase gsk3;gsk3;ortholog	PROTEIN KINASE SHAGGY-RELATED (PTHR24057:SF0)	non-receptor serine/threonine protein kinase(PC00167)	Schizosaccharomyces pombe
72 hours	RAT|RGD=619719|UniProtKB=P04636	P04636	Malate dehydrogenase, mitochondrial;Mdh2;ortholog	MALATE DEHYDROGENASE, MITOCHONDRIAL (PTHR11540:SF16)	dehydrogenase(PC00092)	Rattus norvegicus
72 hours	CAEEL|WormBase=WBGene00003162|UniProtKB=O02640	O02640	Probable malate dehydrogenase, mitochondrial;mdh-2;ortholog	MALATE DEHYDROGENASE, MITOCHONDRIAL (PTHR11540:SF16)	dehydrogenase(PC00092)	Caenorhabditis elegans
72 hours	EMENI|EnsemblGenome=CADANIAG00000422|UniProtKB=Q5AXD1	Q5AXD1	GPI ethanolamine phosphate transferase 1;mcd4;ortholog	GPI ETHANOLAMINE PHOSPHATE TRANSFERASE 1 (PTHR12250:SF0)	extracellular matrix glycoprotein(PC00100)	Emericella nidulans
72 hours	RAT|RGD=1306331|UniProtKB=Q6VV72	Q6VV72	Eukaryotic translation initiation factor 1A;Eif1a;ortholog	EUKARYOTIC TRANSLATION INITIATION FACTOR 1A-RELATED (PTHR21668:SF6)	translation initiation factor(PC00224)	Rattus norvegicus
72 hours	MOUSE|MGI=MGI=1194921|UniProtKB=P35761	P35761	Dual specificity protein kinase TTK;Ttk;ortholog	DUAL SPECIFICITY PROTEIN KINASE TTK (PTHR22974:SF21)	non-receptor serine/threonine protein kinase(PC00167)	Mus musculus
72 hours	NEUCR|EnsemblGenome=NCU08730|UniProtKB=Q9C291	Q9C291	Double-strand break repair protein mus-23;mus-23;ortholog	DOUBLE-STRAND BREAK REPAIR PROTEIN MRE11 (PTHR10139:SF1)		Neurospora crassa
72 hours	CHICK|Gene=STXBP1|UniProtKB=Q6R748	Q6R748	Syntaxin-binding protein 1;STXBP1;ortholog	SYNTAXIN-BINDING PROTEIN 1 (PTHR11679:SF35)	membrane trafficking regulatory protein(PC00151);transporter(PC00227)	Gallus gallus
72 hours	HUMAN|HGNC=6892|UniProtKB=Q9UPY8	Q9UPY8	Microtubule-associated protein RP/EB family member 3;MAPRE3;ortholog	MICROTUBULE-ASSOCIATED PROTEIN RP/EB FAMILY MEMBER 3 (PTHR10623:SF10)	non-motor microtubule binding protein(PC00166)	Homo sapiens
72 hours	ARATH|TAIR=AT2G27880|UniProtKB=Q9SJK3	Q9SJK3	Protein argonaute 5;AGO5;ortholog	PROTEIN ARGONAUTE 5 (PTHR22891:SF117)		Arabidopsis thaliana
72 hours	DANRE|ZFIN=ZDB-GENE-021213-1|UniProtKB=Q6NV26	Q6NV26	Protein SDA1 homolog;sdad1;ortholog	PROTEIN SDA1 HOMOLOG (PTHR12730:SF0)		Danio rerio
72 hours	DANRE|ZFIN=ZDB-GENE-050327-94|UniProtKB=A2VD33	A2VD33	Molybdenum cofactor sulfurase;mocos;ortholog	MOLYBDENUM COFACTOR SULFURASE (PTHR14237:SF19)		Danio rerio
72 hours	HUMAN|HGNC=1941|UniProtKB=P26374	P26374	Rab proteins geranylgeranyltransferase component A 2;CHML;ortholog	RAB PROTEINS GERANYLGERANYLTRANSFERASE COMPONENT A 2 (PTHR11787:SF9)	G-protein modulator(PC00022);acyltransferase(PC00042)	Homo sapiens
72 hours	DICDI|dictyBase=DDB_G0270104|UniProtKB=Q55CD9	Q55CD9	Probable NADH dehydrogenase;DDB_G0270104;ortholog	NADH DEHYDROGENASE-RELATED (PTHR43706:SF11)	dehydrogenase(PC00092);oxidase(PC00175);reductase(PC00198)	Dictyostelium discoideum
72 hours	SCHPO|PomBase=SPAC17C9.03|UniProtKB=Q10475	Q10475	Eukaryotic translation initiation factor 4 gamma;tif471;ortholog	EUKARYOTIC TRANSLATION INITIATION FACTOR 4G, ISOFORM B-RELATED (PTHR23253:SF9)	translation initiation factor(PC00224)	Schizosaccharomyces pombe
72 hours	SCLS1|Gene=SS1G_13938|UniProtKB=A7F8K7	A7F8K7	Eukaryotic translation initiation factor 3 subunit D;SS1G_13938;ortholog	EUKARYOTIC TRANSLATION INITIATION FACTOR 3 SUBUNIT D (PTHR12399:SF0)	translation initiation factor(PC00224)	Sclerotinia sclerotiorum
72 hours	SCHPO|PomBase=SPCC188.03|UniProtKB=Q10429	Q10429	Condensin complex subunit 3;cnd3;ortholog	CONDENSIN COMPLEX SUBUNIT 3 (PTHR14418:SF5)		Schizosaccharomyces pombe
72 hours	SCHPO|PomBase=SPBC19F5.04|UniProtKB=O60163	O60163	Probable aspartokinase;SPBC19F5.04;ortholog	ASPARTOKINASE (PTHR21499:SF50)	amino acid kinase(PC00045)	Schizosaccharomyces pombe
72 hours	RAT|RGD=1562373|UniProtKB=P07871	P07871	3-ketoacyl-CoA thiolase B, peroxisomal;Acaa1b;ortholog	3-KETOACYL-COA THIOLASE B, PEROXISOMAL (PTHR43853:SF7)	acetyltransferase(PC00038)	Rattus norvegicus
72 hours	ARATH|Gene=AT5G43940|UniProtKB=Q96533	Q96533	Alcohol dehydrogenase class-3;ADH2;ortholog	ALCOHOL DEHYDROGENASE CLASS-3 (PTHR43880:SF12)	dehydrogenase(PC00092);reductase(PC00198)	Arabidopsis thaliana
72 hours	MOUSE|MGI=MGI=1933169|UniProtKB=Q9EP69	Q9EP69	Phosphatidylinositide phosphatase SAC1;Sacm1l;ortholog	PHOSPHATIDYLINOSITIDE PHOSPHATASE SAC1 (PTHR45662:SF2)		Mus musculus
72 hours	ARATH|TAIR=AT1G60710|UniProtKB=Q93ZN2	Q93ZN2	Probable aldo-keto reductase 4;At1g60710;ortholog	NAD(P)-LINKED OXIDOREDUCTASE SUPERFAMILY PROTEIN-RELATED (PTHR43625:SF14)	reductase(PC00198)	Arabidopsis thaliana
72 hours	ARATH|TAIR=AT2G26990|UniProtKB=Q8W207	Q8W207	COP9 signalosome complex subunit 2;CSN2;ortholog	COP9 SIGNALOSOME COMPLEX SUBUNIT 2 (PTHR10678:SF3)		Arabidopsis thaliana
72 hours	SCHPO|PomBase=SPBC16G5.07c|UniProtKB=O60121	O60121	Uncharacterized protein C16G5.07c;SPBC16G5.07c;ortholog	STOMATIN-LIKE PROTEIN 2, MITOCHONDRIAL (PTHR43327:SF10)	cytoskeletal protein(PC00085);protease inhibitor(PC00191)	Schizosaccharomyces pombe
72 hours	HUMAN|HGNC=11120|UniProtKB=P17405	P17405	Sphingomyelin phosphodiesterase;SMPD1;ortholog	SPHINGOMYELIN PHOSPHODIESTERASE (PTHR10340:SF34)	phosphodiesterase(PC00185)	Homo sapiens
72 hours	HUMAN|HGNC=15861|UniProtKB=Q9H5Z1	Q9H5Z1	Probable ATP-dependent RNA helicase DHX35;DHX35;ortholog	ATP-DEPENDENT RNA HELICASE DHX35-RELATED (PTHR18934:SF136)	RNA helicase(PC00032)	Homo sapiens
72 hours	HUMAN|HGNC=18119|UniProtKB=Q8NB90	Q8NB90	Spermatogenesis-associated protein 5;SPATA5;ortholog	SPERMATOGENESIS-ASSOCIATED PROTEIN 5 (PTHR23077:SF27)		Homo sapiens
72 hours	MOUSE|MGI=MGI=1352500|UniProtKB=Q9R0M5	Q9R0M5	Thiamin pyrophosphokinase 1;Tpk1;ortholog	THIAMIN PYROPHOSPHOKINASE 1 (PTHR13622:SF8)		Mus musculus
72 hours	YEAST|SGD=S000001864|UniProtKB=P43567	P43567	Alanine--glyoxylate aminotransferase 1;AGX1;ortholog	ALANINE--GLYOXYLATE AMINOTRANSFERASE 1 (PTHR21152:SF33)	transaminase(PC00216)	Saccharomyces cerevisiae
72 hours	YEAST|SGD=S000002286|UniProtKB=Q99385	Q99385	Vacuolar calcium ion transporter;VCX1;ortholog	VACUOLAR CALCIUM ION TRANSPORTER (PTHR31503:SF22)		Saccharomyces cerevisiae
72 hours	SCHPO|PomBase=SPAC1782.06c|UniProtKB=Q9P7H3	Q9P7H3	Prohibitin-1;phb1;ortholog	PROHIBITIN (PTHR23222:SF0)		Schizosaccharomyces pombe
72 hours	MOUSE|MGI=MGI=1890165|UniProtKB=Q6ZQ58	Q6ZQ58	La-related protein 1;Larp1;ortholog	LA-RELATED PROTEIN 1 (PTHR22792:SF51)	ribonucleoprotein(PC00201)	Mus musculus
72 hours	SCHPO|PomBase=SPAC110.03|UniProtKB=Q01112	Q01112	Cell division control protein 42 homolog;cdc42;ortholog	CDC42 HOMOLOG (PTHR24072:SF192)	small GTPase(PC00208)	Schizosaccharomyces pombe
72 hours	NEUCR|EnsemblGenome=NCU04190|UniProtKB=Q9HE88	Q9HE88	Probable exocyst complex component sec8;sec8;ortholog	EXOCYST COMPLEX COMPONENT 4 (PTHR14146:SF0)	membrane traffic protein(PC00150)	Neurospora crassa
72 hours	SCHPO|PomBase=SPAC31G5.15|UniProtKB=O14111	O14111	Phosphatidylserine decarboxylase proenzyme 3;psd3;ortholog	PHOSPHATIDYLSERINE DECARBOXYLASE PROENZYME 2 (PTHR10067:SF2)		Schizosaccharomyces pombe
72 hours	BOVIN|Ensembl=ENSBTAG00000002059|UniProtKB=F1N2W9	F1N2W9	DNA helicase MCM9;MCM9;ortholog	DNA HELICASE MCM9 (PTHR11630:SF48)	DNA helicase(PC00011);hydrolase(PC00121)	Bos taurus
72 hours	XENTR|Xenbase=XB-GENE-941877|UniProtKB=Q6NVS2	Q6NVS2	Endoplasmic reticulum-Golgi intermediate compartment protein 3;ergic3;ortholog	ENDOPLASMIC RETICULUM-GOLGI INTERMEDIATE COMPARTMENT PROTEIN 3 (PTHR10984:SF25)		Xenopus tropicalis
72 hours	SCHPO|PomBase=SPBC16G5.18|UniProtKB=Q09195	Q09195	Delta(14)-sterol reductase;erg24;ortholog	DELTA(14)-STEROL REDUCTASE (PTHR21257:SF17)	receptor(PC00197);reductase(PC00198)	Schizosaccharomyces pombe
72 hours	DICDI|dictyBase=DDB_G0289653|UniProtKB=Q9XYS3	Q9XYS3	Superoxide-generating NADPH oxidase heavy chain subunit A;noxA;ortholog	SUPEROXIDE-GENERATING NADPH OXIDASE HEAVY CHAIN SUBUNIT A (PTHR11972:SF69)		Dictyostelium discoideum
72 hours	SCHPO|PomBase=SPAC10F6.03c|UniProtKB=O42644	O42644	CTP synthase;ura7;ortholog	CTP SYNTHASE-RELATED (PTHR11550:SF0)	cysteine protease(PC00081);ligase(PC00142)	Schizosaccharomyces pombe
72 hours	DROME|FlyBase=FBgn0037816|UniProtKB=Q9VGZ1	Q9VGZ1	CDK5RAP1-like protein;CG6345;ortholog	CDK5 REGULATORY SUBUNIT-ASSOCIATED PROTEIN 1 (PTHR43020:SF2)		Drosophila melanogaster
72 hours	RAT|RGD=1359099|UniProtKB=Q5XI32	Q5XI32	F-actin-capping protein subunit beta;Capzb;ortholog	F-ACTIN-CAPPING PROTEIN SUBUNIT BETA (PTHR10619:SF0)	non-motor actin binding protein(PC00165)	Rattus norvegicus
72 hours	MOUSE|MGI=MGI=1922946|UniProtKB=Q91YR7	Q91YR7	Pre-mRNA-processing factor 6;Prpf6;ortholog	PRE-MRNA-PROCESSING FACTOR 6 (PTHR11246:SF1)	mRNA splicing factor(PC00148)	Mus musculus
72 hours	HUMAN|HGNC=2678|UniProtKB=P14868	P14868	Aspartate--tRNA ligase, cytoplasmic;DARS;ortholog	ASPARTATE--TRNA LIGASE, CYTOPLASMIC (PTHR43450:SF1)	RNA binding protein(PC00031);aminoacyl-tRNA synthetase(PC00047)	Homo sapiens
72 hours	NEUCR|EnsemblGenome=NCU03608|UniProtKB=P38674	P38674	Ketol-acid reductoisomerase, mitochondrial;ilv-2;ortholog	KETOL-ACID REDUCTOISOMERASE, MITOCHONDRIAL (PTHR21371:SF1)		Neurospora crassa
72 hours	SCHPO|PomBase=SPAC11E3.05|UniProtKB=O13686	O13686	Uncharacterized RWD, RING finger and WD repeat-containing protein C11E3.05;SPAC11E3.05;ortholog	WD REPEAT-CONTAINING PROTEIN 59 (PTHR46170:SF1)		Schizosaccharomyces pombe
72 hours	MOUSE|MGI=MGI=1918963|UniProtKB=Q9DC48	Q9DC48	Pre-mRNA-processing factor 17;Cdc40;ortholog	PRE-MRNA-PROCESSING FACTOR 17 (PTHR43979:SF1)	mRNA splicing factor(PC00148)	Mus musculus
72 hours	HUMAN|HGNC=2327|UniProtKB=O95639	O95639	Cleavage and polyadenylation specificity factor subunit 4;CPSF4;ortholog	CLEAVAGE AND POLYADENYLATION SPECIFICITY FACTOR SUBUNIT 4 (PTHR23102:SF18)	endoribonuclease(PC00094)	Homo sapiens
72 hours	YEAST|SGD=S000003367|UniProtKB=P23638	P23638	Proteasome subunit alpha type-3;PRE9;ortholog	PROTEASOME SUBUNIT ALPHA TYPE-4 (PTHR11599:SF13)	protease(PC00190)	Saccharomyces cerevisiae
72 hours	SCHPO|PomBase=SPBC36.05c|UniProtKB=O59702	O59702	Histone deacetylase clr6;clr6;ortholog	HISTONE DEACETYLASE RPD3 (PTHR10625:SF184)	deacetylase(PC00087);nucleic acid binding(PC00171);reductase(PC00198)	Schizosaccharomyces pombe
72 hours	ARATH|TAIR=AT3G61110|UniProtKB=Q9M2F1	Q9M2F1	40S ribosomal protein S27-2;RPS27B;ortholog	40S RIBOSOMAL PROTEIN S27-RELATED (PTHR11594:SF3)	ribosomal protein(PC00202)	Arabidopsis thaliana
72 hours	SCHPO|PomBase=SPBC19F8.07|UniProtKB=Q12126	Q12126	Serine/threonine-protein kinase crk1;crk1;ortholog	CYCLIN-DEPENDENT KINASE 7 (PTHR24056:SF0)	non-receptor serine/threonine protein kinase(PC00167);non-receptor tyrosine protein kinase(PC00168)	Schizosaccharomyces pombe
72 hours	YEAST|SGD=S000006388|UniProtKB=Q06625	Q06625	Glycogen debranching enzyme;GDB1;ortholog	GLYCOGEN DEBRANCHING ENZYME (PTHR10569:SF2)	glycosidase(PC00110);glycosyltransferase(PC00111)	Saccharomyces cerevisiae
72 hours	SCHPO|PomBase=SPBC19C7.06|UniProtKB=O60155	O60155	Putative proline--tRNA ligase C19C7.06;prs1;ortholog	BIFUNCTIONAL GLUTAMATE/PROLINE--TRNA LIGASE (PTHR43382:SF2)	ligase(PC00142)	Schizosaccharomyces pombe
72 hours	MOUSE|MGI=MGI=1916119|UniProtKB=Q921Y2	Q921Y2	U3 small nucleolar ribonucleoprotein protein IMP3;Imp3;ortholog	U3 SMALL NUCLEOLAR RIBONUCLEOPROTEIN PROTEIN IMP3 (PTHR11831:SF1)	ribonucleoprotein(PC00201);ribosomal protein(PC00202)	Mus musculus
72 hours	HUMAN|HGNC=9555|UniProtKB=O75832	O75832	26S proteasome non-ATPase regulatory subunit 10;PSMD10;ortholog	26S PROTEASOME NON-ATPASE REGULATORY SUBUNIT 10 (PTHR24126:SF24)		Homo sapiens
72 hours	ARATH|Gene=AT1G79230|UniProtKB=O64530	O64530	Thiosulfate/3-mercaptopyruvate sulfurtransferase 1, mitochondrial;STR1;ortholog	SULFURTRANSFERASE (PTHR11364:SF13)	transfer/carrier protein(PC00219);transferase(PC00220)	Arabidopsis thaliana
72 hours	MOUSE|MGI=MGI=1919367|UniProtKB=Q6PGB6	Q6PGB6	N-alpha-acetyltransferase 50;Naa50;ortholog	N-ALPHA-ACETYLTRANSFERASE 50 (PTHR42919:SF19)	acetyltransferase(PC00038)	Mus musculus
72 hours	SCHPO|PomBase=SPBC25H2.12c|UniProtKB=P87153	P87153	Probable T-complex protein 1 subunit eta;cct7;ortholog	T-COMPLEX PROTEIN 1 SUBUNIT ETA (PTHR11353:SF22)	chaperonin(PC00073)	Schizosaccharomyces pombe
72 hours	ARATH|TAIR=AT3G08505|UniProtKB=Q6IDS6	Q6IDS6	E3 ubiquitin-protein ligase makorin;MKRN;ortholog	IP09428P-RELATED (PTHR11224:SF10)	ubiquitin-protein ligase(PC00234)	Arabidopsis thaliana
72 hours	YARLI|EnsemblGenome=YALI0_E18029g|UniProtKB=Q6C5H4	Q6C5H4	Glutathione reductase;GLR1;ortholog	GLUTATHIONE REDUCTASE, MITOCHONDRIAL (PTHR42737:SF2)	dehydrogenase(PC00092);oxidase(PC00175);reductase(PC00198)	Yarrowia lipolytica
72 hours	SCHPO|PomBase=SPAC2F3.15|UniProtKB=O14098	O14098	CTD kinase subunit alpha;lsk1;ortholog	CYCLIN-DEPENDENT KINASE 9 (PTHR24056:SF233)	non-receptor serine/threonine protein kinase(PC00167);non-receptor tyrosine protein kinase(PC00168)	Schizosaccharomyces pombe
72 hours	CHICK|Ensembl=ENSGALG00000007040|UniProtKB=Q5ZK62	Q5ZK62	Arf-GAP with coiled-coil, ANK repeat and PH domain-containing protein 2;ACAP2;ortholog	ARF-GAP WITH COILED-COIL, ANK REPEAT AND PH DOMAIN-CONTAINING PROTEIN 2 (PTHR23180:SF241)		Gallus gallus
72 hours	PARTE|EnsemblGenome=GSPATT00037234001|UniProtKB=A0CCD2	A0CCD2	Serine/threonine-protein phosphatase PP-X homolog 4;Ppx4;ortholog	SERINE/THREONINE-PROTEIN PHOSPHATASE 4 CATALYTIC SUBUNIT (PTHR45619:SF8)		Paramecium tetraurelia
72 hours	SCHPO|PomBase=SPCC16A11.17|UniProtKB=P29458	P29458	DNA replication licensing factor mcm4;mcm4;ortholog	DNA REPLICATION LICENSING FACTOR MCM4 (PTHR11630:SF66)	DNA binding protein(PC00009)	Schizosaccharomyces pombe
72 hours	SCHPO|PomBase=SPBC3H7.02|UniProtKB=O74377	O74377	Probable sulfate permease C3H7.02;SPBC3H7.02;ortholog	SODIUM-INDEPENDENT SULFATE ANION TRANSPORTER (PTHR11814:SF55)		Schizosaccharomyces pombe
72 hours	HUMAN|HGNC=26059|UniProtKB=Q9NWV4	Q9NWV4	UPF0587 protein C1orf123;C1orf123;ortholog	UPF0587 PROTEIN C1ORF123 (PTHR12857:SF0)		Homo sapiens
72 hours	SCHPO|PomBase=SPAC6F6.10c|UniProtKB=O14241	O14241	Actin-related protein 2/3 complex subunit 2;arc2;ortholog	ACTIN-RELATED PROTEIN 2/3 COMPLEX SUBUNIT 2 (PTHR12058:SF0)		Schizosaccharomyces pombe
72 hours	ARATH|TAIR=AT2G25170|UniProtKB=Q9S775	Q9S775	CHD3-type chromatin-remodeling factor PICKLE;PKL;ortholog	CHROMODOMAIN-HELICASE-DNA-BINDING PROTEIN 4 (PTHR45623:SF17)		Arabidopsis thaliana
72 hours	HUMAN|HGNC=9854|UniProtKB=P46060	P46060	Ran GTPase-activating protein 1;RANGAP1;ortholog	RAN GTPASE-ACTIVATING PROTEIN 1 (PTHR24113:SF6)	G-protein modulator(PC00022)	Homo sapiens
72 hours	SCHPO|PomBase=SPAC1782.11|UniProtKB=Q9P7G9	Q9P7G9	Adenylyl-sulfate kinase;met14;ortholog	PAPS SYNTHETASE, ISOFORM D (PTHR11055:SF1)		Schizosaccharomyces pombe
72 hours	YEAST|SGD=S000004915|UniProtKB=P04046	P04046	Amidophosphoribosyltransferase;ADE4;ortholog	AMIDOPHOSPHORIBOSYLTRANSFERASE (PTHR11907:SF0)	cysteine protease(PC00081);transferase(PC00220)	Saccharomyces cerevisiae
72 hours	BOVIN|Ensembl=ENSBTAG00000017244|UniProtKB=Q2HJ41	Q2HJ41	Pre-mRNA-splicing factor 18;PRPF18;ortholog	PRE-MRNA-SPLICING FACTOR 18 (PTHR13007:SF19)	mRNA splicing factor(PC00148);nuclease(PC00170)	Bos taurus
72 hours	SCHPO|PomBase=SPBC1685.07c|UniProtKB=O74327	O74327	Vacuolar amino acid transporter 5;avt5;ortholog	VACUOLAR AMINO ACID TRANSPORTER 5-RELATED (PTHR22950:SF308)	amino acid transporter(PC00046)	Schizosaccharomyces pombe
72 hours	SCHPO|PomBase=SPAC890.07c|UniProtKB=Q9URX7	Q9URX7	Protein arginine N-methyltransferase 1;rmt1;ortholog	ARGININE METHYLTRANSFERASE 1-RELATED (PTHR11006:SF53)	methyltransferase(PC00155)	Schizosaccharomyces pombe
72 hours	MOUSE|MGI=MGI=107822|UniProtKB=P70245	P70245	3-beta-hydroxysteroid-Delta(8),Delta(7)-isomerase;Ebp;ortholog	3-BETA-HYDROXYSTEROID-DELTA(8),DELTA(7)-ISOMERASE (PTHR14207:SF0)	isomerase(PC00135)	Mus musculus
72 hours	ARATH|TAIR=AT5G49570|UniProtKB=Q9FGY9	Q9FGY9	Peptide-N(4)-(N-acetyl-beta-glucosaminyl)asparagine amidase;PNG1;ortholog	PEPTIDE-N(4)-(N-ACETYL-BETA-GLUCOSAMINYL)ASPARAGINE AMIDASE (PTHR12143:SF19)	hydrolase(PC00121)	Arabidopsis thaliana
72 hours	SCHPO|PomBase=SPAC20G8.09c|UniProtKB=P87115	P87115	RNA cytidine acetyltransferase;nat10;ortholog	RNA CYTIDINE ACETYLTRANSFERASE (PTHR10925:SF5)		Schizosaccharomyces pombe
72 hours	MOUSE|MGI=MGI=1098754|UniProtKB=O88685	O88685	26S protease regulatory subunit 6A;Psmc3;ortholog	26S PROTEASE REGULATORY SUBUNIT 6A (PTHR23073:SF7)	hydrolase(PC00121)	Mus musculus
72 hours	MOUSE|MGI=MGI=1914860|UniProtKB=Q8BVR6	Q8BVR6	RING finger and SPRY domain-containing protein 1;Rspry1;ortholog	RING FINGER AND SPRY DOMAIN-CONTAINING PROTEIN 1 (PTHR13363:SF5)		Mus musculus
72 hours	SCHPO|PomBase=SPBC1604.06c|UniProtKB=O94372	O94372	Uncharacterized protein C1604.06c;SPBC1604.06c;ortholog	NUCLEOLAR COMPLEX PROTEIN 4 HOMOLOG (PTHR12455:SF0)	RNA binding protein(PC00031)	Schizosaccharomyces pombe
72 hours	SCHPO|PomBase=SPAC16E8.15|UniProtKB=P78954	P78954	Eukaryotic translation initiation factor 4E-1;tif451;ortholog	AT15894P-RELATED (PTHR11960:SF8)	translation initiation factor(PC00224)	Schizosaccharomyces pombe
72 hours	SCHPO|PomBase=SPBC725.09c|UniProtKB=Q9UUM7	Q9UUM7	Protein hob3;hob3;ortholog	BRIDGING INTEGRATOR 3 (PTHR47174:SF3)		Schizosaccharomyces pombe
72 hours	CANAL|CGD=CAL0000190377|UniProtKB=Q9UW24	Q9UW24	Phosphatidylinositol 4-kinase PIK1a;PIKA;ortholog	PHOSPHATIDYLINOSITOL 4-KINASE BETA (PTHR10048:SF22)	kinase(PC00137)	Candida albicans
72 hours	DICDI|dictyBase=DDB_G0287197|UniProtKB=Q54KR9	Q54KR9	Nuclear cap-binding protein subunit 2;ncbp2;ortholog	NUCLEAR CAP-BINDING PROTEIN SUBUNIT 2 (PTHR18847:SF0)	RNA binding protein(PC00031)	Dictyostelium discoideum
72 hours	YEAST|SGD=S000001191|UniProtKB=P32899	P32899	U3 small nucleolar ribonucleoprotein protein IMP3;IMP3;ortholog	U3 SMALL NUCLEOLAR RIBONUCLEOPROTEIN PROTEIN IMP3 (PTHR11831:SF1)	ribonucleoprotein(PC00201);ribosomal protein(PC00202)	Saccharomyces cerevisiae
72 hours	MOUSE|MGI=MGI=1100512|UniProtKB=Q61216	Q61216	Double-strand break repair protein MRE11;Mre11;ortholog	DOUBLE-STRAND BREAK REPAIR PROTEIN MRE11 (PTHR10139:SF1)		Mus musculus
72 hours	SCHPO|PomBase=SPBC1289.02c|UniProtKB=O43120	O43120	Splicing factor U2AF-associated protein 2;uap2;ortholog	HIV TAT-SPECIFIC FACTOR 1 (PTHR15608:SF0)	mRNA splicing factor(PC00148)	Schizosaccharomyces pombe
72 hours	MOUSE|MGI=MGI=1929212|UniProtKB=Q9JKC8	Q9JKC8	AP-3 complex subunit mu-1;Ap3m1;ortholog	AP-3 COMPLEX SUBUNIT MU-1 (PTHR10529:SF342)	extracellular matrix glycoprotein(PC00100);receptor(PC00197)	Mus musculus
72 hours	MOUSE|MGI=MGI=1914440|UniProtKB=Q8BMB3	Q8BMB3	Eukaryotic translation initiation factor 4E type 2;Eif4e2;ortholog	EUKARYOTIC TRANSLATION INITIATION FACTOR 4E TYPE 2 (PTHR11960:SF17)	translation initiation factor(PC00224)	Mus musculus
72 hours	SCHPO|PomBase=SPBC1215.01|UniProtKB=Q9Y810	Q9Y810	Cytochrome oxidase assembly protein shy1;shy1;ortholog	SURFEIT LOCUS PROTEIN 1 (PTHR23427:SF2)	oxidase(PC00175)	Schizosaccharomyces pombe
72 hours	MOUSE|MGI=MGI=2146571|UniProtKB=Q99J62	Q99J62	Replication factor C subunit 4;Rfc4;ortholog	REPLICATION FACTOR C SUBUNIT 4 (PTHR11669:SF20)	DNA-directed DNA polymerase(PC00018);nucleotidyltransferase(PC00174)	Mus musculus
72 hours	HUMAN|HGNC=29442|UniProtKB=O75037	O75037	Kinesin-like protein KIF21B;KIF21B;ortholog	KINESIN-LIKE PROTEIN KIF21B (PTHR24115:SF742)	microtubule binding motor protein(PC00156)	Homo sapiens
72 hours	SCHPO|PomBase=SPCC1450.12|UniProtKB=Q9Y7N9	Q9Y7N9	PX domain-containing protein C1450.12;SPCC1450.12;ortholog	PX DOMAIN-CONTAINING PROTEIN YPR097W (PTHR47185:SF1)		Schizosaccharomyces pombe
72 hours	SCHPO|PomBase=SPAC343.15|UniProtKB=Q9UT75	Q9UT75	tRNA dimethylallyltransferase, mitochondrial;tit1;ortholog	TRNA DIMETHYLALLYLTRANSFERASE, MITOCHONDRIAL (PTHR11088:SF25)	nucleotidyltransferase(PC00174)	Schizosaccharomyces pombe
72 hours	ARATH|TAIR=AT5G15920|UniProtKB=Q9LFS8	Q9LFS8	Structural maintenance of chromosomes protein 5;SMC5;ortholog	STRUCTURAL MAINTENANCE OF CHROMOSOMES PROTEIN 5 (PTHR45916:SF1)		Arabidopsis thaliana
72 hours	CAEEL|WormBase=WBGene00019682|UniProtKB=P34528	P34528	Putative serine protease K12H4.7;K12H4.7;ortholog	SERINE PROTEASE K12H4.7-RELATED (PTHR11010:SF36)	serine protease(PC00203)	Caenorhabditis elegans
72 hours	ORYSJ|EnsemblGenome=OS03G0387100|UniProtKB=Q10KF0	Q10KF0	Proteasome subunit alpha type-2;PAB1;ortholog	PROTEASOME SUBUNIT ALPHA TYPE-2 (PTHR11599:SF16)	protease(PC00190)	Oryza sativa
72 hours	XENTR|Xenbase=XB-GENE-983985|UniProtKB=Q5XGI0	Q5XGI0	Ribose-phosphate pyrophosphokinase 2;prps2;ortholog	RIBOSE-PHOSPHATE PYROPHOSPHOKINASE 2 (PTHR10210:SF59)	carbohydrate kinase(PC00065);ligase(PC00142);nucleotide kinase(PC00172)	Xenopus tropicalis
72 hours	DICDI|dictyBase=DDB_G0288961|UniProtKB=Q54I81	Q54I81	Translation initiation factor eIF-2B subunit alpha;eif2b1;ortholog	TRANSLATION INITIATION FACTOR EIF-2B SUBUNIT ALPHA (PTHR45860:SF1)		Dictyostelium discoideum
72 hours	SCHPO|PomBase=SPBC56F2.04|UniProtKB=O60055	O60055	U3 small nucleolar RNA-associated protein 20;utp20;ortholog	SMALL SUBUNIT PROCESSOME COMPONENT 20 HOMOLOG (PTHR17695:SF11)		Schizosaccharomyces pombe
72 hours	HUMAN|HGNC=30349|UniProtKB=Q9Y535	Q9Y535	DNA-directed RNA polymerase III subunit RPC8;POLR3H;ortholog	DNA-DIRECTED RNA POLYMERASE III SUBUNIT RPC8 (PTHR12709:SF1)	DNA-directed RNA polymerase(PC00019);nucleotidyltransferase(PC00174);transcription factor(PC00218)	Homo sapiens
72 hours	MOUSE|MGI=MGI=1919912|UniProtKB=Q9CSH3	Q9CSH3	Exosome complex exonuclease RRP44;Dis3;ortholog	EXOSOME COMPLEX EXONUCLEASE RRP44 (PTHR23355:SF35)	endoribonuclease(PC00094);exoribonuclease(PC00099);hydrolase(PC00121)	Mus musculus
72 hours	SCHPO|PomBase=SPCC737.07c|UniProtKB=O94247	O94247	DNA polymerase alpha-associated DNA helicase A;hcs1;ortholog	DNA-BINDING PROTEIN SMUBP-2 (PTHR43788:SF2)		Schizosaccharomyces pombe
72 hours	MOUSE|MGI=MGI=1343054|UniProtKB=Q8BIQ5	Q8BIQ5	Cleavage stimulation factor subunit 2;Cstf2;ortholog	CLEAVAGE STIMULATION FACTOR SUBUNIT 2 (PTHR45735:SF6)	mRNA splicing factor(PC00148)	Mus musculus
72 hours	ASHGO|EnsemblGenome=AGOS_AFR075C|UniProtKB=Q754J7	Q754J7	Pheromone-regulated membrane protein 10;AFR075C;ortholog	PHEROMONE-REGULATED MEMBRANE PROTEIN 10 (PTHR31082:SF4)		Ashbya gossypii
72 hours	MOUSE|MGI=MGI=2443030|UniProtKB=Q8R123	Q8R123	FAD synthase;Flad1;ortholog	FAD SYNTHASE (PTHR23293:SF9)		Mus musculus
72 hours	SCHPO|PomBase=SPCC1739.12|UniProtKB=P36614	P36614	Serine/threonine-protein phosphatase ppe1;ppe1;ortholog	SERINE/THREONINE-PROTEIN PHOSPHATASE 6 CATALYTIC SUBUNIT (PTHR45619:SF10)		Schizosaccharomyces pombe
72 hours	HUMAN|HGNC=6401|UniProtKB=Q92973	Q92973	Transportin-1;TNPO1;ortholog	TRANSPORTIN-1 (PTHR10527:SF21)	transfer/carrier protein(PC00219);transporter(PC00227)	Homo sapiens
72 hours	DICDI|dictyBase=DDB_G0291271|UniProtKB=Q54EY2	Q54EY2	Translation initiation factor eIF-2B subunit beta;eif2b2;ortholog	TRANSLATION INITIATION FACTOR EIF-2B SUBUNIT BETA (PTHR45859:SF1)		Dictyostelium discoideum
72 hours	SCHPO|PomBase=SPCC1682.07|UniProtKB=O74995	O74995	TFIIH basal transcription factor complex p47 subunit;tfh47;ortholog	GENERAL TRANSCRIPTION FACTOR IIH SUBUNIT 2-RELATED (PTHR12695:SF2)	transcription factor(PC00218)	Schizosaccharomyces pombe
72 hours	PHANO|EnsemblGenome=SNOG_02073|UniProtKB=Q0V1P1	Q0V1P1	Putative lipase ATG15-1;ATG15-1;ortholog	LIPASE ATG15-RELATED (PTHR47175:SF2)		Phaeosphaeria nodorum
72 hours	MOUSE|MGI=MGI=2441730|UniProtKB=Q8BHJ5	Q8BHJ5	F-box-like/WD repeat-containing protein TBL1XR1;Tbl1xr1;ortholog	F-BOX-LIKE/WD REPEAT-CONTAINING PROTEIN TBL1XR1 (PTHR22846:SF40)		Mus musculus
72 hours	SCHPO|PomBase=SPAC3F10.03|UniProtKB=Q10179	Q10179	Putative glycine--tRNA ligase;grs1;ortholog	GLYCINE--TRNA LIGASE (PTHR10745:SF0)	aminoacyl-tRNA synthetase(PC00047)	Schizosaccharomyces pombe
72 hours	DANRE|ZFIN=ZDB-GENE-040426-2012|UniProtKB=Q7ZVL2	Q7ZVL2	WD repeat-containing protein 24;wdr24;ortholog	WD REPEAT-CONTAINING PROTEIN 24 (PTHR46200:SF1)		Danio rerio
72 hours	SCHPO|PomBase=SPAC56E4.06c|UniProtKB=O14194	O14194	Gamma-glutamyltranspeptidase 2;ggt2;ortholog	GAMMA-GLUTAMYLTRANSFERASE 7 (PTHR11686:SF9)	protease(PC00190)	Schizosaccharomyces pombe
72 hours	CRYNJ|EnsemblGenome=CNC03560|UniProtKB=P0CR64	P0CR64	Sorting nexin-41;SNX41;ortholog	SORTING NEXIN-41 (PTHR46979:SF2)		Cryptococcus neoformans
72 hours	MOUSE|MGI=MGI=1919401|UniProtKB=Q9D0F6	Q9D0F6	Replication factor C subunit 5;Rfc5;ortholog	REPLICATION FACTOR C SUBUNIT 5 (PTHR11669:SF9)	DNA-directed DNA polymerase(PC00018);nucleotidyltransferase(PC00174)	Mus musculus
72 hours	YARLI|EnsemblGenome=YALI0_F22539g|UniProtKB=Q874C0	Q874C0	Peroxisomal biogenesis factor 3;PEX3;ortholog	PEROXISOMAL BIOGENESIS FACTOR 3 (PTHR28080:SF1)		Yarrowia lipolytica
72 hours	HUMAN|HGNC=28118|UniProtKB=P13994	P13994	Coiled-coil domain-containing protein 130;CCDC130;ortholog	COILED-COIL DOMAIN-CONTAINING PROTEIN 130 (PTHR12111:SF2)	mRNA splicing factor(PC00148)	Homo sapiens
72 hours	HUMAN|HGNC=29529|UniProtKB=Q9BZK7	Q9BZK7	F-box-like/WD repeat-containing protein TBL1XR1;TBL1XR1;ortholog	F-BOX-LIKE/WD REPEAT-CONTAINING PROTEIN TBL1XR1 (PTHR22846:SF40)		Homo sapiens
72 hours	CHICK|Gene_ORFName=RCJMB04_10g15|UniProtKB=Q5ZKJ0	Q5ZKJ0	Cleft lip and palate transmembrane protein 1-like protein;CLPTM1L;ortholog	CLEFT LIP AND PALATE TRANSMEMBRANE PROTEIN 1-LIKE PROTEIN (PTHR21347:SF0)	lyase(PC00144)	Gallus gallus
72 hours	BOVIN|Gene=RRS1|UniProtKB=Q2KIH4	Q2KIH4	Ribosome biogenesis regulatory protein homolog;RRS1;ortholog	RIBOSOME BIOGENESIS REGULATORY PROTEIN HOMOLOG (PTHR17602:SF4)	ribosomal protein(PC00202)	Bos taurus
72 hours	CAEEL|WormBase=WBGene00000996|UniProtKB=Q27257	Q27257	Protein dif-1;dif-1;ortholog	CONGESTED-LIKE TRACHEA PROTEIN-RELATED (PTHR45624:SF4)		Caenorhabditis elegans
72 hours	CRYNJ|Gene=CNF03990|UniProtKB=P0CO78	P0CO78	Mitochondrial Rho GTPase 1;GEM1;ortholog	MITOCHONDRIAL RHO GTPASE 2 (PTHR24072:SF73)	small GTPase(PC00208)	Cryptococcus neoformans
72 hours	BOVIN|Gene=CCT6A|UniProtKB=Q3MHL7	Q3MHL7	T-complex protein 1 subunit zeta;CCT6A;ortholog	T-COMPLEX PROTEIN 1 SUBUNIT ZETA (PTHR11353:SF54)	chaperonin(PC00073)	Bos taurus
72 hours	SCHPO|PomBase=SPCC1450.02|UniProtKB=Q9Y7N0	Q9Y7N0	SWR1 complex bromodomain subunit bdf1;bdf1;ortholog	HOMEOTIC PROTEIN FEMALE STERILE-RELATED (PTHR22880:SF225)		Schizosaccharomyces pombe
72 hours	SCHPO|PomBase=SPAC6F6.15|UniProtKB=P36586	P36586	GTP-binding protein ypt5;ypt5;ortholog	GTP-BINDING PROTEIN YPT10-RELATED (PTHR24073:SF885)		Schizosaccharomyces pombe
72 hours	MOUSE|MGI=MGI=1347005|UniProtKB=Q9R1P4	Q9R1P4	Proteasome subunit alpha type-1;Psma1;ortholog	PROTEASOME SUBUNIT ALPHA TYPE-RELATED (PTHR11599:SF12)	protease(PC00190)	Mus musculus
72 hours	USTMA|Gene=UMAG_01228|UniProtKB=Q4PF85	Q4PF85	Eukaryotic translation initiation factor 3 subunit L;UMAG_01228;ortholog	EUKARYOTIC TRANSLATION INITIATION FACTOR 3 SUBUNIT L (PTHR13242:SF0)	translation initiation factor(PC00224)	Ustilago maydis
72 hours	SCHPO|PomBase=SPAC30D11.13|UniProtKB=P40984	P40984	SUMO-conjugating enzyme ubc9;hus5;ortholog	SUMO-CONJUGATING ENZYME UBC9 (PTHR24067:SF248)		Schizosaccharomyces pombe
72 hours	DANRE|ZFIN=ZDB-GENE-030131-5866|UniProtKB=B0S6T2	B0S6T2	Solute carrier family 15 (oligopeptide transporter), member 2;slc15a2;ortholog	SOLUTE CARRIER FAMILY 15 MEMBER 2 (PTHR11654:SF291)	transporter(PC00227)	Danio rerio
72 hours	SCHPO|PomBase=SPBC577.06c|UniProtKB=Q9USR3	Q9USR3	Phosphatidylinositol 4-kinase stt4;stt4;ortholog	PHOSPHATIDYLINOSITOL 4-KINASE ALPHA-RELATED (PTHR10048:SF15)	kinase(PC00137)	Schizosaccharomyces pombe
72 hours	SCHPO|PomBase=SPAC513.05|UniProtKB=Q9UT61	Q9UT61	Alpha-mannosidase;ams1;ortholog	ALPHA-MANNOSIDASE 2C1 (PTHR46017:SF1)		Schizosaccharomyces pombe
72 hours	ARATH|Gene=AT2G47470|UniProtKB=O22263	O22263	Protein disulfide-isomerase like 2-1;PDIL2-1;ortholog	THIOREDOXIN DOMAIN-CONTAINING PROTEIN 5 (PTHR45672:SF3)		Arabidopsis thaliana
72 hours	MOUSE|MGI=MGI=2142792|UniProtKB=Q8BZJ7	Q8BZJ7	DCN1-like protein 2;Dcun1d2;ortholog	DCN1-LIKE PROTEIN 2 (PTHR12281:SF16)		Mus musculus
72 hours	SCHPO|PomBase=SPAC57A7.12|UniProtKB=P87142	P87142	Heat shock protein 70 homolog C57A7.12;SPAC57A7.12;ortholog	HEAT SHOCK 70 KDA PROTEIN 14 (PTHR19375:SF331)		Schizosaccharomyces pombe
72 hours	SCHPO|PomBase=SPBC16D10.02|UniProtKB=O94636	O94636	tRNA (guanine(10)-N2)-methyltransferase;trm11;ortholog	TRNA (GUANINE(10)-N2)-METHYLTRANSFERASE HOMOLOG (PTHR13370:SF3)	RNA methyltransferase(PC00033)	Schizosaccharomyces pombe
72 hours	SCHPO|PomBase=SPCC16C4.18c|UniProtKB=O74462	O74462	Transcription initiation factor TFIID subunit 6;taf6;ortholog	TAF6-LIKE RNA POLYMERASE II P300/CBP-ASSOCIATED FACTOR-ASSOCIATED FACTOR 65 KDA SUBUNIT 6L (PTHR10221:SF9)	transcription factor(PC00218)	Schizosaccharomyces pombe
72 hours	CHICK|Gene=ACTR2|UniProtKB=P53488	P53488	Actin-related protein 2;ACTR2;ortholog	ACTIN-RELATED PROTEIN 2 (PTHR11937:SF37)	actin and actin related protein(PC00039)	Gallus gallus
72 hours	EMENI|EnsemblGenome=CADANIAG00008820|UniProtKB=G5EB89	G5EB89	Importin subunit alpha;kapA;ortholog	IMPORTIN SUBUNIT ALPHA (PTHR23316:SF0)		Emericella nidulans
72 hours	NEUCR|EnsemblGenome=NCU03483|UniProtKB=Q01397	Q01397	Dynactin, 150 kDa isoform;ro-3;ortholog	DYNACTIN 1B (PTHR18916:SF64)	non-motor microtubule binding protein(PC00166)	Neurospora crassa
72 hours	ARATH|TAIR=AT1G26830|UniProtKB=Q9ZVH4	Q9ZVH4	Cullin-3A;CUL3A;ortholog	CULLIN-3A-RELATED (PTHR11932:SF95)	ubiquitin-protein ligase(PC00234)	Arabidopsis thaliana
72 hours	CANAL|EnsemblGenome=CaO19.1646|UniProtKB=Q5AJS6	Q5AJS6	Multiple RNA-binding domain-containing protein 1;MRD1;ortholog	RNA-BINDING PROTEIN 19-RELATED (PTHR23147:SF48)	mRNA splicing factor(PC00148)	Candida albicans
72 hours	DICDI|dictyBase=DDB_G0283907|UniProtKB=P34099	P34099	cAMP-dependent protein kinase catalytic subunit;pkaC;ortholog	CAMP-DEPENDENT PROTEIN KINASE CATALYTIC SUBUNIT PRKX-RELATED (PTHR24353:SF37)		Dictyostelium discoideum
72 hours	SCHPO|PomBase=SPAC23C11.04c|UniProtKB=O13911	O13911	Bifunctional polynucleotide phosphatase/kinase;pnk1;ortholog	POLYNUCLEOTIDE 3'-PHOSPHATASE (PTHR12083:SF9)		Schizosaccharomyces pombe
72 hours	DICDI|dictyBase=DDB_G0284331|UniProtKB=Q23917	Q23917	3',5'-cyclic-nucleotide phosphodiesterase regA;regA;ortholog	3',5'-CYCLIC-NUCLEOTIDE PHOSPHODIESTERASE REGA (PTHR11347:SF189)		Dictyostelium discoideum
72 hours	BOVIN|Gene=IDI1|UniProtKB=Q1LZ95	Q1LZ95	Isopentenyl-diphosphate Delta-isomerase 1;IDI1;ortholog	ISOPENTENYL-DIPHOSPHATE DELTA ISOMERASE 1 (PTHR10885:SF0)	isomerase(PC00135)	Bos taurus
72 hours	USTMA|Gene=UMAG_06129|UniProtKB=Q4P184	Q4P184	ATP-dependent RNA helicase FAL1;FAL1;ortholog	EUKARYOTIC INITIATION FACTOR 4A-III (PTHR24031:SF57)		Ustilago maydis
72 hours	CHICK|Gene=ARF6|UniProtKB=P26990	P26990	ADP-ribosylation factor 6;ARF6;ortholog	ADP-RIBOSYLATION FACTOR 6 (PTHR11711:SF315)		Gallus gallus
72 hours	NEUCR|EnsemblGenome=NCU03827|UniProtKB=Q7S7R6	Q7S7R6	37S ribosomal protein S9, mitochondrial;mrp-9;ortholog	28S RIBOSOMAL PROTEIN S9, MITOCHONDRIAL (PTHR21569:SF1)		Neurospora crassa
72 hours	ARATH|TAIR=AT3G17465|UniProtKB=Q9LRN8	Q9LRN8	50S ribosomal protein L3-2, chloroplastic;RPL3B;ortholog	39S RIBOSOMAL PROTEIN L3, MITOCHONDRIAL (PTHR11229:SF0)		Arabidopsis thaliana
72 hours	DANRE|ZFIN=ZDB-GENE-050522-373|UniProtKB=Q503V9	Q503V9	Poly(U)-specific endoribonuclease-B;endoub;ortholog	POLY(U)-SPECIFIC ENDORIBONUCLEASE-B (PTHR12439:SF32)		Danio rerio
72 hours	XENTR|Xenbase=XB-GENE-489336|UniProtKB=Q6NVP6	Q6NVP6	U4/U6 small nuclear ribonucleoprotein Prp31;prpf31;ortholog	U4/U6 SMALL NUCLEAR RIBONUCLEOPROTEIN PRP31 (PTHR13904:SF0)	mRNA splicing factor(PC00148)	Xenopus tropicalis
72 hours	HUMAN|HGNC=10767|UniProtKB=Q12874	Q12874	Splicing factor 3A subunit 3;SF3A3;ortholog	SPLICING FACTOR 3A SUBUNIT 3 (PTHR12786:SF2)	mRNA splicing factor(PC00148)	Homo sapiens
72 hours	BOVIN|Ensembl=ENSBTAG00000009770|UniProtKB=A6QLU1	A6QLU1	Glycerol-3-phosphate dehydrogenase, mitochondrial;GPD2;ortholog	GLYCEROL-3-PHOSPHATE DEHYDROGENASE, MITOCHONDRIAL (PTHR11985:SF15)		Bos taurus
72 hours	HUMAN|HGNC=30216|UniProtKB=O43633	O43633	Charged multivesicular body protein 2a;CHMP2A;ortholog	CHARGED MULTIVESICULAR BODY PROTEIN 2A (PTHR10476:SF4)		Homo sapiens
72 hours	MOUSE|MGI=MGI=1913388|UniProtKB=Q9CY21	Q9CY21	Probable 18S rRNA (guanine-N(7))-methyltransferase;Wbscr22;ortholog	18S RRNA (GUANINE-N(7))-METHYLTRANSFERASE-RELATED (PTHR12734:SF0)	methyltransferase(PC00155)	Mus musculus
72 hours	RAT|RGD=708408|UniProtKB=P97878	P97878	Exocyst complex component 5;Exoc5;ortholog	EXOCYST COMPLEX COMPONENT 5 (PTHR12100:SF0)	membrane trafficking regulatory protein(PC00151)	Rattus norvegicus
72 hours	HUMAN|HGNC=87|UniProtKB=Q9UKU7	Q9UKU7	Isobutyryl-CoA dehydrogenase, mitochondrial;ACAD8;ortholog	ISOBUTYRYL-COA DEHYDROGENASE, MITOCHONDRIAL (PTHR43831:SF1)	dehydrogenase(PC00092);oxidase(PC00175);transferase(PC00220)	Homo sapiens
72 hours	SCHPO|PomBase=SPBP4H10.11c|UniProtKB=Q9P7D7	Q9P7D7	Long-chain-fatty-acid--CoA ligase 2;lcf2;ortholog	ACYL-COA SYNTHETASE LONG-CHAIN, ISOFORM J (PTHR43272:SF5)	ligase(PC00142)	Schizosaccharomyces pombe
72 hours	DICDI|dictyBase=DDB_G0280977|UniProtKB=Q8ST87	Q8ST87	ABC transporter C family member 10;abcC10;ortholog	ABC TRANSPORTER C FAMILY MEMBER 10-RELATED (PTHR24223:SF329)	ATP-binding cassette (ABC) transporter(PC00003)	Dictyostelium discoideum
72 hours	MOUSE|MGI=MGI=2144164|UniProtKB=P58802	P58802	TBC1 domain family member 10A;Tbc1d10a;ortholog	TBC1 DOMAIN FAMILY MEMBER 10A (PTHR22957:SF215)	G-protein modulator(PC00022);cysteine protease(PC00081)	Mus musculus
72 hours	HUMAN|HGNC=18156|UniProtKB=Q8WXI4	Q8WXI4	Acyl-coenzyme A thioesterase 11;ACOT11;ortholog	ACYL-COENZYME A THIOESTERASE 11 (PTHR11049:SF1)	esterase(PC00097)	Homo sapiens
72 hours	ASPFU|EnsemblGenome=CADAFUAG00004881|UniProtKB=Q4X1R1	Q4X1R1	Protein arginine N-methyltransferase 2;rmt2;ortholog	GUANIDINOACETATE N-METHYLTRANSFERASE (PTHR32379:SF1)		Neosartorya fumigata
72 hours	USTMA|Gene=UMAG_02561|UniProtKB=Q4PBF2	Q4PBF2	Nucleolar protein 58;NOP58;ortholog	NUCLEOLAR PROTEIN 58 (PTHR10894:SF1)	ribonucleoprotein(PC00201)	Ustilago maydis
72 hours	MYCTU|EnsemblGenome=P425_00460|UniProtKB=O53732	O53732	Tuberculostearic acid methyltransferase UfaA1;ufaA1;ortholog	SUBFAMILY NOT NAMED (PTHR42912:SF25)	methyltransferase(PC00155)	Mycobacterium tuberculosis
72 hours	SCHPO|PomBase=SPCC613.08|UniProtKB=O74907	O74907	Protein bcp1;bcp1;ortholog	BRCA2 AND CDKN1A-INTERACTING PROTEIN (PTHR13261:SF0)		Schizosaccharomyces pombe
72 hours	HUMAN|HGNC=9358|UniProtKB=P48147	P48147	Prolyl endopeptidase;PREP;ortholog	PROLYL ENDOPEPTIDASE (PTHR42881:SF2)	serine protease(PC00203)	Homo sapiens
72 hours	SCHPO|PomBase=SPAC23G3.01|UniProtKB=Q02061	Q02061	DNA-directed RNA polymerase II subunit RPB2;rpb2;ortholog	DNA-DIRECTED RNA POLYMERASE II SUBUNIT RPB2 (PTHR20856:SF7)	DNA-directed RNA polymerase(PC00019);nucleotidyltransferase(PC00174)	Schizosaccharomyces pombe
72 hours	NEUCR|EnsemblGenome=NCU03616|UniProtKB=Q01387	Q01387	Protein ras-2;ras-2;ortholog	RAS-LIKE PROTEIN RASU-RELATED (PTHR24070:SF390)	small GTPase(PC00208)	Neurospora crassa
72 hours	DICDI|dictyBase=DDB_G0267386|UniProtKB=P46794	P46794	Cystathionine beta-synthase;cysB;ortholog	CYSTATHIONINE BETA-SYNTHASE-RELATED (PTHR10314:SF8)	deaminase(PC00088);dehydratase(PC00091);epimerase/racemase(PC00096)	Dictyostelium discoideum
72 hours	DICDI|dictyBase=DDB_G0281567|UniProtKB=P34101	P34101	Probable serine/threonine-protein kinase fhkC;fhkC;ortholog	SERINE/THREONINE-PROTEIN KINASE FHKB-RELATED (PTHR44167:SF2)		Dictyostelium discoideum
72 hours	SCHPO|PomBase=SPBC577.10|UniProtKB=Q9USQ9	Q9USQ9	Probable proteasome subunit beta type-7;SPBC577.10;ortholog	PROTEASOME SUBUNIT BETA TYPE-4 (PTHR11599:SF5)	protease(PC00190)	Schizosaccharomyces pombe
72 hours	HUMAN|HGNC=19916|UniProtKB=Q5T7B8	Q5T7B8	Kinesin-like protein KIF24;KIF24;ortholog	KINESIN-LIKE PROTEIN KIF24 (PTHR24115:SF410)	microtubule binding motor protein(PC00156)	Homo sapiens
72 hours	DANRE|ZFIN=ZDB-GENE-030424-4|UniProtKB=Q1RLY6	Q1RLY6	Kynurenine 3-monooxygenase;kmo;ortholog	KYNURENINE 3-MONOOXYGENASE (PTHR46028:SF2)		Danio rerio
72 hours	YEAST|SGD=S000002183|UniProtKB=Q12100	Q12100	Probable serine/threonine-protein kinase RTK1;RTK1;ortholog	SERINE/THREONINE-PROTEIN KINASE RTK1-RELATED (PTHR24343:SF137)	non-receptor serine/threonine protein kinase(PC00167)	Saccharomyces cerevisiae
72 hours	ARATH|TAIR=AT5G37830|UniProtKB=Q9FIZ7	Q9FIZ7	5-oxoprolinase;OXP1;ortholog	5-OXOPROLINASE (PTHR11365:SF2)		Arabidopsis thaliana
72 hours	SCHPO|PomBase=SPBC342.02|UniProtKB=Q9Y7Y8	Q9Y7Y8	Probable glutamine--tRNA ligase;qrs1;ortholog	GLUTAMINYL-TRNA SYNTHETASE (PTHR43097:SF4)	ligase(PC00142)	Schizosaccharomyces pombe
72 hours	ARATH|TAIR=AT5G58240|UniProtKB=F4KEV7	F4KEV7	Bifunctional bis(5'-adenosyl)-triphosphatase/adenylylsulfatase FHIT;FHIT;ortholog	BIS(5'-ADENOSYL)-TRIPHOSPHATASE (PTHR46243:SF1)		Arabidopsis thaliana
72 hours	SCHPO|PomBase=SPBC146.03c|UniProtKB=P41004	P41004	Structural maintenance of chromosomes protein 4;cut3;ortholog	STRUCTURAL MAINTENANCE OF CHROMOSOMES PROTEIN 4 (PTHR43939:SF1)		Schizosaccharomyces pombe
72 hours	DICDI|dictyBase=DDB_G0269166|UniProtKB=Q55D99	Q55D99	Serine/threonine-protein kinase pakA;pakA;ortholog	SERINE/THREONINE-PROTEIN KINASE PAKA (PTHR24361:SF675)		Dictyostelium discoideum
72 hours	SCHPO|PomBase=SPBC19F8.03c|UniProtKB=O60167	O60167	ENTH domain-containing protein C19F8.03c;SPBC19F8.03c;ortholog	PHOSPHATIDYLINOSITOL-BINDING CLATHRIN ASSEMBLY PROTEIN LAP (PTHR22951:SF5)	vesicle coat protein(PC00235)	Schizosaccharomyces pombe
72 hours	ARATH|TAIR=AT1G78690|UniProtKB=Q9ZV87	Q9ZV87	N-acylphosphatidylethanolamine synthase;At1g78690;ortholog	N-ACYLPHOSPHATIDYLETHANOLAMINE SYNTHASE (PTHR12497:SF5)	acyltransferase(PC00042)	Arabidopsis thaliana
72 hours	SCHPO|PomBase=SPCC24B10.07|UniProtKB=Q9P7J8	Q9P7J8	Serine/threonine-protein kinase gad8;gad8;ortholog	SERINE/THREONINE-PROTEIN KINASE YPK2/YKR2 (PTHR24351:SF181)		Schizosaccharomyces pombe
72 hours	MOUSE|MGI=MGI=1916339|UniProtKB=Q8BGA9	Q8BGA9	Mitochondrial inner membrane protein OXA1L;Oxa1l;ortholog	MITOCHONDRIAL INNER MEMBRANE PROTEIN OXA1L (PTHR12428:SF17)	transporter(PC00227)	Mus musculus
72 hours	SCHPO|PomBase=SPBC106.06|UniProtKB=P50999	P50999	T-complex protein 1 subunit delta;cct4;ortholog	T-COMPLEX PROTEIN 1 SUBUNIT DELTA (PTHR11353:SF26)	chaperonin(PC00073)	Schizosaccharomyces pombe
72 hours	DICDI|dictyBase=DDB_G0274503|UniProtKB=Q86HN7	Q86HN7	Probable serine/threonine-protein kinase PLK;PLK;ortholog	SERINE/THREONINE-PROTEIN KINASE PLK-2-RELATED (PTHR24345:SF0)		Dictyostelium discoideum
72 hours	YEAST|SGD=S000003052|UniProtKB=P53154	P53154	Glycerol uptake protein 1;GUP1;ortholog	PROTEIN-CYSTEINE N-PALMITOYLTRANSFERASE RASP (PTHR13285:SF18)	acyltransferase(PC00042)	Saccharomyces cerevisiae
72 hours	HUMAN|HGNC=26041|UniProtKB=Q9NX01	Q9NX01	Thioredoxin-like protein 4B;TXNL4B;ortholog	THIOREDOXIN-LIKE PROTEIN 4B (PTHR12052:SF4)		Homo sapiens
72 hours	DICDI|dictyBase=DDB_G0279793|UniProtKB=Q5V9F0	Q5V9F0	Cytosol aminopeptidase;lap;ortholog	CYTOSOL AMINOPEPTIDASE (PTHR11963:SF23)	metalloprotease(PC00153)	Dictyostelium discoideum
72 hours	USTMA|Gene=UMAG_01947|UniProtKB=Q4PD66	Q4PD66	Putative heme-binding peroxidase;CCP2;ortholog	SUBFAMILY NOT NAMED (PTHR31356:SF33)		Ustilago maydis
72 hours	SCHPO|PomBase=SPCC794.07|UniProtKB=O59816	O59816	Dihydrolipoyllysine-residue acetyltransferase component of pyruvate dehydrogenase complex, mitochondrial;lat1;ortholog	DIHYDROLIPOYLLYSINE-RESIDUE ACETYLTRANSFERASE COMPONENT OF PYRUVATE DEHYDROGENASE COMPLEX, MITOCHONDRIAL (PTHR23151:SF9)		Schizosaccharomyces pombe
72 hours	YARLI|EnsemblGenome=YALI0_D07890g|UniProtKB=Q6C9W0	Q6C9W0	NEDD8-conjugating enzyme UBC12;UBC12;ortholog	NEDD8-CONJUGATING ENZYME UBC12 (PTHR24068:SF132)		Yarrowia lipolytica
72 hours	SCHPO|PomBase=SPBC428.16c|UniProtKB=O94363	O94363	GTP-binding protein rhb1;rhb1;ortholog	GTP-BINDING PROTEIN RHEB HOMOLOG (PTHR24070:SF226)	small GTPase(PC00208)	Schizosaccharomyces pombe
72 hours	SCHPO|PomBase=SPCPB16A4.05c|UniProtKB=Q96WV0	Q96WV0	Uncharacterized urease accessory protein ureG-like;SPCPB16A4.05c;ortholog	UREASE ACCESSORY PROTEIN G (PTHR31715:SF0)		Schizosaccharomyces pombe
72 hours	SCHPO|PomBase=SPCC320.13c|UniProtKB=O59790	O59790	Serine/threonine-protein kinase ark1;ark1;ortholog	AURORA KINASE B (PTHR24350:SF0)	non-receptor serine/threonine protein kinase(PC00167)	Schizosaccharomyces pombe
72 hours	SCHPO|PomBase=SPAC25H1.08c|UniProtKB=O13982	O13982	Uncharacterized WD repeat-containing protein C25H1.08c;SPAC25H1.08c;ortholog	MITOCHONDRIAL DIVISION PROTEIN 1-RELATED (PTHR19857:SF8)		Schizosaccharomyces pombe
72 hours	SCHPO|PomBase=SPAC22H10.04|UniProtKB=Q10298	Q10298	Putative serine/threonine-protein phosphatase C22H10.04;SPAC22H10.04;ortholog	SERINE/THREONINE-PROTEIN PHOSPHATASE 4 CATALYTIC SUBUNIT 2 (PTHR45619:SF6)		Schizosaccharomyces pombe
72 hours	NEUCR|EnsemblGenome=NCU06207|UniProtKB=Q7SBB6	Q7SBB6	Probable Delta(7)-sterol 5(6)-desaturase;NCU06207;ortholog	DELTA(7)-STEROL 5(6)-DESATURASE (PTHR11863:SF111)	hydroxylase(PC00122);oxidase(PC00175)	Neurospora crassa
72 hours	YEAST|SGD=S000000968|UniProtKB=P32660	P32660	Phospholipid-transporting ATPase DNF1;DNF1;ortholog	PHOSPHOLIPID-TRANSPORTING ATPASE DNF1-RELATED (PTHR24092:SF141)	cation transporter(PC00068);hydrolase(PC00121)	Saccharomyces cerevisiae
72 hours	BOVIN|Gene=ALDH7A1|UniProtKB=Q2KJC9	Q2KJC9	Alpha-aminoadipic semialdehyde dehydrogenase;ALDH7A1;ortholog	ALPHA-AMINOADIPIC SEMIALDEHYDE DEHYDROGENASE (PTHR43521:SF1)	dehydrogenase(PC00092)	Bos taurus
72 hours	YEAST|SGD=S000004104|UniProtKB=Q12500	Q12500	Late secretory pathway protein AVL9;AVL9;ortholog	LATE SECRETORY PATHWAY PROTEIN AVL9 HOMOLOG (PTHR31017:SF1)		Saccharomyces cerevisiae
72 hours	SCHPO|PomBase=SPAC23C11.09|UniProtKB=O13914	O13914	Alanine--tRNA ligase;ala1;ortholog	ALANINE--TRNA LIGASE, CYTOPLASMIC (PTHR11777:SF9)	RNA binding protein(PC00031)	Schizosaccharomyces pombe
72 hours	SCHPO|PomBase=SPBC3H7.03c|UniProtKB=O74378	O74378	2-oxoglutarate dehydrogenase, mitochondrial;kgd1;ortholog	GH27234P-RELATED (PTHR23152:SF4)		Schizosaccharomyces pombe
72 hours	DICDI|dictyBase=DDB_G0284769|UniProtKB=Q54P63	Q54P63	Charged multivesicular body protein 3;chmp3;ortholog	CHARGED MULTIVESICULAR BODY PROTEIN 3 (PTHR10476:SF1)	enzyme modulator(PC00095)	Dictyostelium discoideum
72 hours	SCHPO|PomBase=SPBC32H8.10|UniProtKB=Q96WV9	Q96WV9	Probable cyclin-dependent kinase 9;cdk9;ortholog	SERINE/THREONINE-PROTEIN KINASE BUR1 (PTHR24056:SF341)	non-receptor serine/threonine protein kinase(PC00167);non-receptor tyrosine protein kinase(PC00168)	Schizosaccharomyces pombe
72 hours	RAT|RGD=2030|UniProtKB=Q6AYS7	Q6AYS7	Aminoacylase-1A;Acy1a;ortholog	AMINOACYLASE-1 (PTHR45892:SF1)		Rattus norvegicus
72 hours	DANRE|ZFIN=ZDB-GENE-040426-1871|UniProtKB=Q6P0U0	Q6P0U0	N-acetylglucosamine-6-phosphate deacetylase;amdhd2;ortholog	N-ACETYLGLUCOSAMINE-6-PHOSPHATE DEACETYLASE (PTHR11113:SF14)	deacetylase(PC00087);metalloprotease(PC00153)	Danio rerio
72 hours	SCHPO|PomBase=SPBC19C7.02|UniProtKB=O60152	O60152	E3 ubiquitin-protein ligase ubr1;ubr1;ortholog	E3 UBIQUITIN-PROTEIN LIGASE UBR1 (PTHR21497:SF24)		Schizosaccharomyces pombe
72 hours	MOUSE|MGI=MGI=2443189|UniProtKB=Q8R5L3	Q8R5L3	Vam6/Vps39-like protein;Vps39;ortholog	VAM6/VPS39-LIKE PROTEIN (PTHR12894:SF27)		Mus musculus
72 hours	YARLI|EnsemblGenome=YALI0_F20570g|UniProtKB=Q6C0Z3	Q6C0Z3	GPI ethanolamine phosphate transferase 1;MCD4;ortholog	GPI ETHANOLAMINE PHOSPHATE TRANSFERASE 1 (PTHR12250:SF0)	extracellular matrix glycoprotein(PC00100)	Yarrowia lipolytica
72 hours	SCHPO|PomBase=SPBC56F2.08c|UniProtKB=O60059	O60059	Pumilio domain-containing protein C56F2.08c;SPBC56F2.08c;ortholog	PROTEIN JSN1-RELATED (PTHR47093:SF1)		Schizosaccharomyces pombe
72 hours	SCHPO|PomBase=SPAPB1E7.08c|UniProtKB=Q9C101	Q9C101	Uncharacterized MFS-type transporter PB1E7.08c;SPAPB1E7.08c;ortholog	SUBFAMILY NOT NAMED (PTHR23511:SF12)		Schizosaccharomyces pombe
72 hours	HUMAN|HGNC=1772|UniProtKB=Q00526	Q00526	Cyclin-dependent kinase 3;CDK3;ortholog	CYCLIN-DEPENDENT KINASE 3 (PTHR24056:SF335)	non-receptor serine/threonine protein kinase(PC00167);non-receptor tyrosine protein kinase(PC00168)	Homo sapiens
72 hours	HUMAN|HGNC=20292|UniProtKB=Q9Y376	Q9Y376	Calcium-binding protein 39;CAB39;ortholog	CALCIUM-BINDING PROTEIN 39 (PTHR10182:SF11)	annexin(PC00050)	Homo sapiens
72 hours	SCHPO|PomBase=SPAC16E8.16|UniProtKB=O13749	O13749	Transcription initiation factor IIB;sua7;ortholog	TRANSCRIPTION INITIATION FACTOR IIB (PTHR11618:SF13)	transcription factor(PC00218)	Schizosaccharomyces pombe
72 hours	ORYSJ|EnsemblGenome=OS07G0209000|UniProtKB=Q6ZLK0	Q6ZLK0	Dolichyl-diphosphooligosaccharide--protein glycosyltransferase 48 kDa subunit;OST48;ortholog	DOLICHYL-DIPHOSPHOOLIGOSACCHARIDE--PROTEIN GLYCOSYLTRANSFERASE 48 KDA SUBUNIT (PTHR10830:SF0)	glycosyltransferase(PC00111)	Oryza sativa
72 hours	SCHPO|PomBase=SPAC821.08c|UniProtKB=P78972	P78972	WD repeat-containing protein slp1;slp1;ortholog	APC/C ACTIVATOR PROTEIN CDC20 (PTHR19918:SF8)	enzyme modulator(PC00095)	Schizosaccharomyces pombe
72 hours	ORYSJ|EnsemblGenome=OS11G0615700|UniProtKB=Q9LSU1	Q9LSU1	Proteasome subunit alpha type-5;PAE1;ortholog	PROTEASOME SUBUNIT ALPHA TYPE-5 (PTHR11599:SF14)	protease(PC00190)	Oryza sativa
72 hours	YEAST|SGD=S000005475|UniProtKB=P53632	P53632	Poly(A) RNA polymerase protein 2;PAP2;ortholog	NON-CANONICAL POLY(A) RNA POLYMERASE PAPD5 (PTHR23092:SF15)	DNA-directed DNA polymerase(PC00018)	Saccharomyces cerevisiae
72 hours	MOUSE|MGI=MGI=102774|UniProtKB=P31230	P31230	Aminoacyl tRNA synthase complex-interacting multifunctional protein 1;Aimp1;ortholog	AMINOACYL TRNA SYNTHASE COMPLEX-INTERACTING MULTIFUNCTIONAL PROTEIN 1 (PTHR11586:SF33)		Mus musculus
72 hours	HUMAN|HGNC=9811|UniProtKB=O60216	O60216	Double-strand-break repair protein rad21 homolog;RAD21;ortholog	DOUBLE-STRAND-BREAK REPAIR PROTEIN RAD21 HOMOLOG (PTHR12585:SF20)		Homo sapiens
72 hours	SCHPO|PomBase=SPBC13G1.12|UniProtKB=O60074	O60074	Vacuolar protein-sorting-associated protein 46;did2;ortholog	CHARGED MULTIVESICULAR BODY PROTEIN 1B (PTHR10476:SF2)	membrane traffic protein(PC00150)	Schizosaccharomyces pombe
72 hours	MOUSE|MGI=MGI=2136980|UniProtKB=Q3UXZ9	Q3UXZ9	Lysine-specific demethylase 5A;Kdm5a;ortholog	LYSINE-SPECIFIC DEMETHYLASE 5A (PTHR10694:SF17)	zinc finger transcription factor(PC00244)	Mus musculus
72 hours	CANAL|CGD=CAL0000183521|UniProtKB=Q59Z14	Q59Z14	Deoxyhypusine hydroxylase;LIA1;ortholog	DEOXYHYPUSINE HYDROXYLASE (PTHR12697:SF5)		Candida albicans
72 hours	DROME|FlyBase=FBgn0002607|UniProtKB=P36241	P36241	60S ribosomal protein L19;RpL19;ortholog	RIBOSOMAL PROTEIN L19 (PTHR10722:SF0)	ribosomal protein(PC00202)	Drosophila melanogaster
72 hours	ASPFU|EnsemblGenome=CADAFUAG00002836|UniProtKB=Q4WEH7	Q4WEH7	Pre-mRNA-processing protein 45;prp45;ortholog	SNW DOMAIN-CONTAINING PROTEIN 1 (PTHR12096:SF0)	transcription factor(PC00218)	Neosartorya fumigata
72 hours	SCHPO|PomBase=SPAC23C11.16|UniProtKB=P50528	P50528	Serine/threonine-protein kinase plo1;plo1;ortholog	SERINE/THREONINE-PROTEIN KINASE PLK-2-RELATED (PTHR24345:SF0)		Schizosaccharomyces pombe
72 hours	SCHPO|PomBase=SPBC365.10|UniProtKB=Q9Y7X8	Q9Y7X8	Actin-like protein arp5;arp5;ortholog	ACTIN-RELATED PROTEIN 5 (PTHR11937:SF16)	actin and actin related protein(PC00039)	Schizosaccharomyces pombe
72 hours	DANRE|ZFIN=ZDB-GENE-040927-19|UniProtKB=Q642H9	Q642H9	40S ribosomal protein S4, X isoform;rps4x;ortholog	40S RIBOSOMAL PROTEIN S4-RELATED (PTHR11581:SF0)	ribosomal protein(PC00202)	Danio rerio
72 hours	SCHPO|PomBase=SPAC26A3.04|UniProtKB=P0CT69	P0CT69	60S ribosomal protein L20-B;rpl2002;ortholog	60S RIBOSOMAL PROTEIN L18A (PTHR10052:SF1)		Schizosaccharomyces pombe
72 hours	SCHPO|PomBase=SPAC821.06|UniProtKB=Q09116	Q09116	Septin homolog spn2;spn2;ortholog	CELL DIVISION CONTROL PROTEIN 10 (PTHR18884:SF57)	cytoskeletal protein(PC00085);small GTPase(PC00208)	Schizosaccharomyces pombe
72 hours	SCHPO|PomBase=SPBC28E12.05|UniProtKB=O74362	O74362	Pre-rRNA-processing protein esf2;esf2;ortholog	ACTIVATOR OF BASAL TRANSCRIPTION 1 (PTHR12311:SF7)		Schizosaccharomyces pombe
72 hours	HUMAN|HGNC=3133|UniProtKB=Q15125	Q15125	3-beta-hydroxysteroid-Delta(8),Delta(7)-isomerase;EBP;ortholog	3-BETA-HYDROXYSTEROID-DELTA(8),DELTA(7)-ISOMERASE (PTHR14207:SF0)	isomerase(PC00135)	Homo sapiens
72 hours	ARATH|TAIR=AT2G45270|UniProtKB=O22145	O22145	Probable tRNA N6-adenosine threonylcarbamoyltransferase, mitochondrial;GCP1;ortholog	TRNA N6-ADENOSINE THREONYLCARBAMOYLTRANSFERASE, MITOCHONDRIAL-RELATED (PTHR11735:SF6)	hydrolase(PC00121)	Arabidopsis thaliana
72 hours	SCHPO|PomBase=SPAC23C4.19|UniProtKB=O13936	O13936	Transcription elongation factor spt5;spt5;ortholog	TRANSCRIPTION ELONGATION FACTOR SPT5 (PTHR11125:SF7)		Schizosaccharomyces pombe
72 hours	SCHPO|PomBase=SPBC56F2.07c|UniProtKB=O60058	O60058	ATPase family gene 2 protein;afg2;ortholog	SPERMATOGENESIS-ASSOCIATED PROTEIN 5 (PTHR23077:SF27)		Schizosaccharomyces pombe
72 hours	RAT|RGD=2683|UniProtKB=P07314	P07314	Gamma-glutamyltranspeptidase 1;Ggt1;ortholog	GAMMA-GLUTAMYLTRANSPEPTIDASE 1-RELATED (PTHR11686:SF33)	acyltransferase(PC00042);protease(PC00190)	Rattus norvegicus
72 hours	DICDI|dictyBase=DDB_G0275895|UniProtKB=Q552W5	Q552W5	Probable cytochrome c-type heme lyase;cchl;ortholog	CYTOCHROME C-TYPE HEME LYASE (PTHR12743:SF0)	lyase(PC00144)	Dictyostelium discoideum
72 hours	YEAST|SGD=S000006228|UniProtKB=P32795	P32795	Mitochondrial inner membrane i-AAA protease supercomplex subunit YME1;YME1;ortholog	ATP-DEPENDENT ZINC METALLOPROTEASE YME1L1 (PTHR23076:SF37)	metalloprotease(PC00153)	Saccharomyces cerevisiae
72 hours	HUMAN|HGNC=2554|UniProtKB=Q13619	Q13619	Cullin-4A;CUL4A;ortholog	CULLIN-4A (PTHR11932:SF68)	ubiquitin-protein ligase(PC00234)	Homo sapiens
72 hours	BOVIN|Gene=DNAJC3|UniProtKB=Q27968	Q27968	DnaJ homolog subfamily C member 3;DNAJC3;ortholog	DNAJ HOMOLOG SUBFAMILY C MEMBER 3 (PTHR44140:SF3)		Bos taurus
72 hours	SCHPO|PomBase=SPCC1840.03|UniProtKB=O74476	O74476	Importin subunit beta-3;sal3;ortholog	KARYOPHERIN (IMPORTIN) BETA 3 (PTHR10527:SF5)	G-protein modulator(PC00022);transfer/carrier protein(PC00219);transporter(PC00227)	Schizosaccharomyces pombe
72 hours	MOUSE|MGI=MGI=2384801|UniProtKB=Q99LD4	Q99LD4	COP9 signalosome complex subunit 1;Gps1;ortholog	COP9 SIGNALOSOME COMPLEX SUBUNIT 1 (PTHR14145:SF2)		Mus musculus
72 hours	ARATH|TAIR=AT1G16570|UniProtKB=Q8L7M0	Q8L7M0	UDP-glycosyltransferase TURAN;TUN;ortholog	CHITOBIOSYLDIPHOSPHODOLICHOL BETA-MANNOSYLTRANSFERASE (PTHR13036:SF0)	glycosyltransferase(PC00111)	Arabidopsis thaliana
72 hours	RAT|RGD=1310482|UniProtKB=Q66HD0	Q66HD0	Endoplasmin;Hsp90b1;ortholog	ENDOPLASMIN (PTHR11528:SF54)	Hsp90 family chaperone(PC00028)	Rattus norvegicus
72 hours	BOVIN|Gene=RANBP10|UniProtKB=A3KMV8	A3KMV8	Ran-binding protein 10;RANBP10;ortholog	RAN-BINDING PROTEIN 10 (PTHR12864:SF19)	transfer/carrier protein(PC00219);transporter(PC00227)	Bos taurus
72 hours	SCHPO|PomBase=SPAC6F12.15c|UniProtKB=P41889	P41889	Anaphase-promoting complex subunit cut9;cut9;ortholog	CELL DIVISION CYCLE PROTEIN 16 HOMOLOG (PTHR12558:SF9)		Schizosaccharomyces pombe
72 hours	BOVIN|Ensembl=ENSBTAG00000011258|UniProtKB=Q3SWX2	Q3SWX2	Acyl-coenzyme A thioesterase 9, mitochondrial;ACOT9;ortholog	ACYL-COENZYME A THIOESTERASE 9, MITOCHONDRIAL (PTHR12655:SF0)	esterase(PC00097)	Bos taurus
72 hours	CAEEL|WormBase=WBGene00018986|UniProtKB=Q20893	Q20893	Cysteine dioxygenase 1;cdo-1;ortholog	CYSTEINE DIOXYGENASE TYPE 1 (PTHR12918:SF1)		Caenorhabditis elegans
72 hours	MOUSE|MGI=MGI=107734|UniProtKB=O54774	O54774	AP-3 complex subunit delta-1;Ap3d1;ortholog	AP-3 COMPLEX SUBUNIT DELTA-1 (PTHR22781:SF12)	transporter(PC00227)	Mus musculus
72 hours	SCHPO|PomBase=SPAC644.05c|UniProtKB=Q9P6Q5	Q9P6Q5	Probable deoxyuridine 5'-triphosphate nucleotidohydrolase;SPAC644.05c;ortholog	BCDNA.LD08534 (PTHR11241:SF0)	phosphatase(PC00181)	Schizosaccharomyces pombe
72 hours	HUMAN|HGNC=9207|UniProtKB=Q9UFF9	Q9UFF9	CCR4-NOT transcription complex subunit 8;CNOT8;ortholog	CCR4-NOT TRANSCRIPTION COMPLEX SUBUNIT 8 (PTHR10797:SF1)	transcription factor(PC00218)	Homo sapiens
72 hours	SOLLC|EnsemblGenome=Solyc06g074740.2|UniProtKB=P93231	P93231	Vacuolar protein sorting-associated protein 41 homolog;VPS41;ortholog	VACUOLAR PROTEIN SORTING-ASSOCIATED PROTEIN 41 HOMOLOG (PTHR12616:SF1)	membrane traffic protein(PC00150)	Solanum lycopersicum
72 hours	DANRE|ZFIN=ZDB-GENE-030131-6062|UniProtKB=Q7SXW3	Q7SXW3	Leucine-rich repeat-containing protein 40;lrrc40;ortholog	LEUCINE-RICH REPEAT-CONTAINING PROTEIN 40 (PTHR45752:SF2)		Danio rerio
72 hours	NEUCR|EnsemblGenome=NCU00894|UniProtKB=Q7SFD8	Q7SFD8	MICOS complex subunit mic60;mic60;ortholog	MICOS COMPLEX SUBUNIT MIC60 (PTHR15415:SF7)		Neurospora crassa
72 hours	DICDI|dictyBase=DDB_G0267852|UniProtKB=Q55G28	Q55G28	Maf-like protein DDB_G0267852;DDB_G0267852;ortholog	N-ACETYLSEROTONIN O-METHYLTRANSFERASE-LIKE PROTEIN (PTHR43213:SF5)	methyltransferase(PC00155)	Dictyostelium discoideum
72 hours	HUMAN|HGNC=6842|UniProtKB=P36507	P36507	Dual specificity mitogen-activated protein kinase kinase 2;MAP2K2;ortholog	DUAL SPECIFICITY MITOGEN-ACTIVATED PROTEIN KINASE KINASE 2 (PTHR24361:SF314)		Homo sapiens
72 hours	HUMAN|HGNC=25701|UniProtKB=Q3L8U1	Q3L8U1	Chromodomain-helicase-DNA-binding protein 9;CHD9;ortholog	CHROMODOMAIN-HELICASE-DNA-BINDING PROTEIN 9 (PTHR46850:SF3)		Homo sapiens
72 hours	DICDI|dictyBase=DDB_G0287147|UniProtKB=Q54KS4	Q54KS4	Guanine nucleotide-binding protein-like 3 homolog;gnl3;ortholog	GUANINE NUCLEOTIDE-BINDING PROTEIN-LIKE 3-LIKE PROTEIN (PTHR11089:SF30)		Dictyostelium discoideum
72 hours	SCHPO|PomBase=SPAC644.09|UniProtKB=Q9P6Q1	Q9P6Q1	UPF0001 protein C644.09;SPAC644.09;ortholog	PROLINE SYNTHASE CO-TRANSCRIBED BACTERIAL HOMOLOG PROTEIN (PTHR10146:SF5)		Schizosaccharomyces pombe
72 hours	BACSU|EnsemblGenome=BSU18250|UniProtKB=O31826	O31826	Putative acyl-CoA synthetase YngI;yngI;ortholog	PEROXISOMAL-COENZYME A SYNTHETASE (PTHR43201:SF5)	dehydrogenase(PC00092);ligase(PC00142)	Bacillus subtilis
72 hours	RAT|RGD=1594526|UniProtKB=D3ZGS3	D3ZGS3	Inositol polyphosphate 5-phosphatase OCRL-1;Ocrl;ortholog	INOSITOL POLYPHOSPHATE 5-PHOSPHATASE OCRL-1 (PTHR11200:SF176)	phosphatase(PC00181)	Rattus norvegicus
72 hours	RAT|RGD=1308023|UniProtKB=P86411	P86411	Ral GTPase-activating protein subunit alpha-2;Ralgapa2;ortholog	RAL GTPASE-ACTIVATING PROTEIN SUBUNIT ALPHA-2 (PTHR10063:SF2)	G-protein modulator(PC00022)	Rattus norvegicus
72 hours	DICDI|dictyBase=DDB_G0285589|UniProtKB=Q54N00	Q54N00	Formin-H;forH;ortholog	FORMIN-H (PTHR45725:SF5)		Dictyostelium discoideum
72 hours	MOUSE|MGI=MGI=98886|UniProtKB=P26369	P26369	Splicing factor U2AF 65 kDa subunit;U2af2;ortholog	SPLICING FACTOR U2AF 65 KDA SUBUNIT (PTHR23139:SF9)		Mus musculus
72 hours	MOUSE|MGI=MGI=2442402|UniProtKB=Q6ZQ08	Q6ZQ08	CCR4-NOT transcription complex subunit 1;Cnot1;ortholog	CCR4-NOT TRANSCRIPTION COMPLEX SUBUNIT 1 (PTHR13162:SF8)	transcription factor(PC00218)	Mus musculus
72 hours	SCHPO|PomBase=SPAC6F6.08c|UniProtKB=P36618	P36618	Cell division control protein 16;cdc16;ortholog	MITOTIC CHECK POINT PROTEIN BUB2 (PTHR22957:SF263)	G-protein modulator(PC00022);cysteine protease(PC00081)	Schizosaccharomyces pombe
72 hours	MOUSE|MGI=MGI=1924001|UniProtKB=Q8BYH8	Q8BYH8	Chromodomain-helicase-DNA-binding protein 9;Chd9;ortholog	CHROMODOMAIN-HELICASE-DNA-BINDING PROTEIN 9 (PTHR46850:SF3)		Mus musculus
72 hours	YEAST|SGD=S000004535|UniProtKB=P54838	P54838	Dihydroxyacetone kinase 1;DAK1;ortholog	DIHYDROXYACETONE KINASE 1-RELATED (PTHR28629:SF10)		Saccharomyces cerevisiae
72 hours	SCHPO|PomBase=SPCC777.06c|UniProtKB=O74545	O74545	Putative hydrolase C777.06c;SPCC777.06c;ortholog	METALLO-HYDROLASE/OXIDOREDUCTASE SUPERFAMILY PROTEIN (PTHR42663:SF1)		Schizosaccharomyces pombe
72 hours	RAT|RGD=620092|UniProtKB=O88831	O88831	Calcium/calmodulin-dependent protein kinase kinase 2;Camkk2;ortholog	CALCIUM/CALMODULIN-DEPENDENT PROTEIN KINASE KINASE 2 (PTHR43895:SF39)		Rattus norvegicus
72 hours	HUMAN|HGNC=3003|UniProtKB=Q9BZG8	Q9BZG8	2-(3-amino-3-carboxypropyl)histidine synthase subunit 1;DPH1;ortholog	2-(3-AMINO-3-CARBOXYPROPYL)HISTIDINE SYNTHASE SUBUNIT 1 (PTHR10762:SF1)		Homo sapiens
72 hours	SCHPO|PomBase=SPAP8A3.06|UniProtKB=Q09176	Q09176	Splicing factor U2AF 23 kDa subunit;SPAP8A3.06;ortholog	U2 SMALL NUCLEAR RNA AUXILIARY FACTOR 1 (PTHR12620:SF8)	ribonucleoprotein(PC00201)	Schizosaccharomyces pombe
72 hours	SCHPO|PomBase=SPAC3G6.01|UniProtKB=O14139	O14139	Chromodomain helicase hrp3;hrp3;ortholog	CHROMODOMAIN-HELICASE-DNA-BINDING PROTEIN 1 (PTHR45623:SF14)		Schizosaccharomyces pombe
72 hours	SCHPO|PomBase=SPAC6G9.14|UniProtKB=Q92359	Q92359	Pumilio domain-containing protein C6G9.14;SPAC6G9.14;ortholog	PUMILIO HOMOLOGY DOMAIN FAMILY MEMBER 4 (PTHR12537:SF13)	mRNA processing factor(PC00147);translation factor(PC00223)	Schizosaccharomyces pombe
72 hours	DICDI|dictyBase=DDB_G0292460|UniProtKB=Q54D63	Q54D63	60S ribosomal protein L6;rpl6;ortholog	60S RIBOSOMAL PROTEIN L6 (PTHR10715:SF0)	ribosomal protein(PC00202)	Dictyostelium discoideum
72 hours	SCHPO|PomBase=SPCC553.12c|UniProtKB=O74949	O74949	Uncharacterized protein C553.12c;SPCC553.12c;ortholog	SUBFAMILY NOT NAMED (PTHR40467:SF1)		Schizosaccharomyces pombe
72 hours	SCHPO|PomBase=SPCP1E11.08|UniProtKB=Q9UU79	Q9UU79	Ribosome biogenesis protein nsa2;nsa2;ortholog	RIBOSOME BIOGENESIS PROTEIN NSA2 HOMOLOG (PTHR12642:SF0)		Schizosaccharomyces pombe
72 hours	SCHPO|PomBase=SPAC3H5.08c|UniProtKB=Q6LA54	Q6LA54	Uncharacterized WD repeat-containing protein C3H5.08c;SPAC3H5.08c;ortholog	WD REPEAT-CONTAINING PROTEIN 44 (PTHR14221:SF0)		Schizosaccharomyces pombe
72 hours	BACSU|EnsemblGenome=BSU25670|UniProtKB=P54453	P54453	Uncharacterized protein YqeH;yqeH;ortholog	F3H7.11 PROTEIN (PTHR46434:SF1)		Bacillus subtilis
72 hours	SCHPO|PomBase=SPAC823.14|UniProtKB=Q9P6N2	Q9P6N2	Pdp3-interacting factor 1;ptf1;ortholog	SUBFAMILY NOT NAMED (PTHR32440:SF21)		Schizosaccharomyces pombe
72 hours	SCHPO|PomBase=SPBC1703.14c|UniProtKB=P07799	P07799	DNA topoisomerase 1;top1;ortholog	DNA TOPOISOMERASE 1 (PTHR10290:SF3)		Schizosaccharomyces pombe
72 hours	YEAST|SGD=S000001131|UniProtKB=P28007	P28007	H/ACA ribonucleoprotein complex subunit 1;GAR1;ortholog	H/ACA RIBONUCLEOPROTEIN COMPLEX SUBUNIT 1 (PTHR23237:SF6)	ribosomal protein(PC00202)	Saccharomyces cerevisiae
72 hours	SCHPO|PomBase=SPBC16E9.10c|UniProtKB=O14325	O14325	Uncharacterized AAA domain-containing protein C16E9.10c;SPBC16E9.10c;ortholog	NUCLEAR VALOSIN-CONTAINING PROTEIN-LIKE (PTHR23077:SF55)		Schizosaccharomyces pombe
72 hours	ARATH|TAIR=AT2G28620|UniProtKB=F4IIS5	F4IIS5	Kinesin-like protein KIN-5A;KIN5A;ortholog	KINESIN-LIKE PROTEIN KIN-5A (PTHR24115:SF517)	microtubule binding motor protein(PC00156)	Arabidopsis thaliana
72 hours	MOUSE|MGI=MGI=1861305|UniProtKB=Q8K2I1	Q8K2I1	Protein farnesyltransferase subunit beta;Fntb;ortholog	CHURC1-FNTB READTHROUGH-RELATED (PTHR11774:SF6)	acyltransferase(PC00042)	Mus musculus
72 hours	CRYNJ|EnsemblGenome=CNB02560|UniProtKB=P0CO12	P0CO12	mRNA 3'-end-processing protein RNA14;RNA14;ortholog	CLEAVAGE STIMULATION FACTOR SUBUNIT 3 (PTHR19980:SF0)	mRNA polyadenylation factor(PC00146)	Cryptococcus neoformans
72 hours	MOUSE|MGI=MGI=1917810|UniProtKB=Q9CYK1	Q9CYK1	Tryptophan--tRNA ligase, mitochondrial;Wars2;ortholog	TRYPTOPHAN--TRNA LIGASE, MITOCHONDRIAL (PTHR43766:SF1)		Mus musculus
72 hours	ARATH|TAIR=AT1G50500|UniProtKB=Q0WQF4	Q0WQF4	Vacuolar protein sorting-associated protein 53 A;VPS53;ortholog	VACUOLAR PROTEIN SORTING-ASSOCIATED PROTEIN 53 HOMOLOG (PTHR12820:SF0)		Arabidopsis thaliana
72 hours	YEAST|SGD=S000000172|UniProtKB=P09436	P09436	Isoleucine--tRNA ligase, cytoplasmic;ILS1;ortholog	ISOLEUCINE--TRNA LIGASE, CYTOPLASMIC (PTHR42780:SF1)	aminoacyl-tRNA synthetase(PC00047)	Saccharomyces cerevisiae
72 hours	RAT|RGD=727825|UniProtKB=Q8CHJ1	Q8CHJ1	Phosphatidylinositol glycan anchor biosynthesis class U protein;Pigu;ortholog	PHOSPHATIDYLINOSITOL GLYCAN ANCHOR BIOSYNTHESIS CLASS U PROTEIN (PTHR13121:SF0)		Rattus norvegicus
72 hours	ORYSJ|EnsemblGenome=OS01G0206700|UniProtKB=Q9LWM4	Q9LWM4	CBL-interacting protein kinase 5;CIPK5;ortholog	CBL-INTERACTING SERINE/THREONINE-PROTEIN KINASE 20 (PTHR43895:SF3)		Oryza sativa
72 hours	SCHPO|PomBase=SPBC1718.05|UniProtKB=Q9P7N9	Q9P7N9	Transport protein particle subunit trs31;trs31;ortholog	TRAFFICKING PROTEIN PARTICLE COMPLEX SUBUNIT 5 (PTHR20902:SF0)		Schizosaccharomyces pombe
72 hours	HUMAN|HGNC=4834|UniProtKB=Q9Y450	Q9Y450	HBS1-like protein;HBS1L;ortholog	HBS1-LIKE PROTEIN (PTHR23115:SF188)	G-protein(PC00020);hydrolase(PC00121);translation elongation factor(PC00222);translation initiation factor(PC00224)	Homo sapiens
72 hours	USTMA|Gene=UMAG_05232|UniProtKB=P49606	P49606	Adenylate cyclase;UAC1;ortholog	LEUCINE-RICH REPEAT SERINE/THREONINE-PROTEIN KINASE 1 (PTHR45752:SF49)		Ustilago maydis
72 hours	YEAST|SGD=S000005074|UniProtKB=P17898	P17898	Cholinephosphotransferase 1;CPT1;ortholog	FI05338P (PTHR10414:SF37)	transferase(PC00220)	Saccharomyces cerevisiae
72 hours	MOUSE|MGI=MGI=1099440|UniProtKB=O54864	O54864	Histone-lysine N-methyltransferase SUV39H1;Suv39h1;ortholog	HISTONE-LYSINE N-METHYLTRANSFERASE SUV39H1 (PTHR46223:SF1)		Mus musculus
72 hours	XENTR|Xenbase=XB-GENE-976371|UniProtKB=Q05B17	Q05B17	WD repeat-containing protein 48;wdr48;ortholog	WD REPEAT-CONTAINING PROTEIN 48 (PTHR19862:SF14)		Xenopus tropicalis
72 hours	YEAST|SGD=S000003537|UniProtKB=Q7LHG5	Q7LHG5	Transposon Ty3-I Gag-Pol polyprotein;TY3B-I;ortholog	TRANSPOSON TY3-G GAG-POL POLYPROTEIN-RELATED (PTHR24559:SF268)	aspartic protease(PC00053)	Saccharomyces cerevisiae
72 hours	BOVIN|Gene=ACAP1|UniProtKB=A5PK26	A5PK26	Arf-GAP with coiled-coil, ANK repeat and PH domain-containing protein 1;ACAP1;ortholog	ARF-GAP WITH COILED-COIL, ANK REPEAT AND PH DOMAIN-CONTAINING PROTEIN 1 (PTHR23180:SF197)		Bos taurus
72 hours	ARATH|Gene=AT1G61150|UniProtKB=Q84WK5	Q84WK5	At1g61150;At1g61150;ortholog	GLUCOSE-INDUCED DEGRADATION PROTEIN 8 HOMOLOG (PTHR12864:SF3)	transfer/carrier protein(PC00219);transporter(PC00227)	Arabidopsis thaliana
72 hours	HUMAN|HGNC=12016|UniProtKB=P29144	P29144	Tripeptidyl-peptidase 2;TPP2;ortholog	TRIPEPTIDYL-PEPTIDASE 2 (PTHR43806:SF14)	serine protease(PC00203)	Homo sapiens
72 hours	YEAST|SGD=S000005615|UniProtKB=P36017	P36017	Vacuolar protein sorting-associated protein 21;VPS21;ortholog	DRAB5 (PTHR24073:SF858)		Saccharomyces cerevisiae
72 hours	SCHPO|PomBase=SPAC2F7.02c|UniProtKB=Q09695	Q09695	Uncharacterized protein C2F7.02c;SPAC2F7.02c;ortholog	CARBOXY-TERMINAL DOMAIN RNA POLYMERASE II POLYPEPTIDE A SMALL PHOSPHATASE 1 (PTHR12210:SF29)		Schizosaccharomyces pombe
72 hours	MOUSE|MGI=MGI=1314881|UniProtKB=Q9D0N7	Q9D0N7	Chromatin assembly factor 1 subunit B;Chaf1b;ortholog	CHROMATIN ASSEMBLY FACTOR 1 SUBUNIT B (PTHR15271:SF4)	chromatin/chromatin-binding protein(PC00077)	Mus musculus
72 hours	HUMAN|HGNC=17028|UniProtKB=Q96H20	Q96H20	Vacuolar-sorting protein SNF8;SNF8;ortholog	VACUOLAR-SORTING PROTEIN SNF8 (PTHR12806:SF0)		Homo sapiens
72 hours	DANRE|ZFIN=ZDB-GENE-050522-65|UniProtKB=Q4VBV9	Q4VBV9	Omega-amidase NIT2;nit2;ortholog	OMEGA-AMIDASE NIT2 (PTHR23088:SF30)		Danio rerio
72 hours	MOUSE|MGI=MGI=107995|UniProtKB=Q9EPU0	Q9EPU0	Regulator of nonsense transcripts 1;Upf1;ortholog	REGULATOR OF NONSENSE TRANSCRIPTS 1 (PTHR10887:SF388)	DNA helicase(PC00011);RNA helicase(PC00032);endoribonuclease(PC00094);hydrolase(PC00121)	Mus musculus
72 hours	SCHPO|PomBase=SPAC57A10.12c|UniProtKB=P32747	P32747	Dihydroorotate dehydrogenase (quinone), mitochondrial;ura3;ortholog	DIHYDROOROTATE DEHYDROGENASE (QUINONE), MITOCHONDRIAL (PTHR43517:SF1)	dehydrogenase(PC00092);reductase(PC00198)	Schizosaccharomyces pombe
72 hours	MOUSE|MGI=MGI=1316706|UniProtKB=Q9Z1J3	Q9Z1J3	Cysteine desulfurase, mitochondrial;Nfs1;ortholog	CYSTEINE DESULFURASE, MITOCHONDRIAL (PTHR11601:SF34)	lyase(PC00144)	Mus musculus
72 hours	DICDI|dictyBase=DDB_G0277143|UniProtKB=P36408	P36408	Guanine nucleotide-binding protein subunit beta;gpbA;ortholog	GUANINE NUCLEOTIDE-BINDING PROTEIN SUBUNIT BETA-1 (PTHR19850:SF25)	heterotrimeric G-protein(PC00117);hydrolase(PC00121)	Dictyostelium discoideum
72 hours	YEAST|SGD=S000004311|UniProtKB=P41697	P41697	Bud site selection protein 6;BUD6;ortholog	SICKLE TAIL PROTEIN HOMOLOG (PTHR22741:SF10)		Saccharomyces cerevisiae
72 hours	ARATH|Gene=AT3G27430|UniProtKB=O23710	O23710	Proteasome subunit beta type-7-A;PBB1;ortholog	AT05866P-RELATED (PTHR11599:SF44)	protease(PC00190)	Arabidopsis thaliana
72 hours	SCHPO|PomBase=SPAC3H5.11|UniProtKB=Q6LA56	Q6LA56	Uncharacterized kinase C3H5.11;SPAC3H5.11;ortholog	SUBFAMILY NOT NAMED (PTHR20275:SF11)	nucleotide kinase(PC00172)	Schizosaccharomyces pombe
72 hours	SCHPO|PomBase=SPCC1020.10|UniProtKB=O59763	O59763	Serine/threonine-protein kinase oca2;oca2;ortholog	SERINE/THREONINE-PROTEIN KINASE RTK1-RELATED (PTHR24343:SF137)	non-receptor serine/threonine protein kinase(PC00167)	Schizosaccharomyces pombe
72 hours	YEAST|SGD=S000005274|UniProtKB=P32561	P32561	Histone deacetylase RPD3;RPD3;ortholog	HISTONE DEACETYLASE RPD3 (PTHR10625:SF184)	deacetylase(PC00087);nucleic acid binding(PC00171);reductase(PC00198)	Saccharomyces cerevisiae
72 hours	MOUSE|MGI=MGI=1913663|UniProtKB=Q99JI4	Q99JI4	26S proteasome non-ATPase regulatory subunit 6;Psmd6;ortholog	26S PROTEASOME NON-ATPASE REGULATORY SUBUNIT 6 (PTHR14145:SF1)		Mus musculus
72 hours	SCHPO|PomBase=SPBC29A3.04|UniProtKB=O13672	O13672	60S ribosomal protein L8;rpl8;ortholog	60S RIBOSOMAL PROTEIN L7A (PTHR23105:SF1)	ribosomal protein(PC00202)	Schizosaccharomyces pombe
72 hours	SCHPO|PomBase=SPAPB1A10.06c|UniProtKB=Q9HDY4	Q9HDY4	Putative ATP-dependent RNA helicase PB1A10.06c;SPAPB1A10.06c;ortholog	ATP-DEPENDENT RNA HELICASE DHX37-RELATED (PTHR18934:SF99)	RNA helicase(PC00032)	Schizosaccharomyces pombe
72 hours	HUMAN|HGNC=621|UniProtKB=Q13564	Q13564	NEDD8-activating enzyme E1 regulatory subunit;NAE1;ortholog	NEDD8-ACTIVATING ENZYME E1 REGULATORY SUBUNIT (PTHR10953:SF29)	ligase(PC00142);transfer/carrier protein(PC00219)	Homo sapiens
72 hours	SCHPO|PomBase=SPCC970.06|UniProtKB=O74559	O74559	Surfeit locus protein 4 homolog;SPCC970.06;ortholog	SURFEIT LOCUS PROTEIN 4 (PTHR23427:SF1)	oxidase(PC00175);transmembrane receptor regulatory/adaptor protein(PC00226)	Schizosaccharomyces pombe
72 hours	PSEAE|EnsemblGenome=PA0393|UniProtKB=P22008	P22008	Pyrroline-5-carboxylate reductase;proC;ortholog	NADP-DEPENDENT OXIDOREDUCTASE DOMAIN-CONTAINING PROTEIN 1 (PTHR11645:SF0)		Pseudomonas aeruginosa
72 hours	YEAST|SGD=S000002385|UniProtKB=P35197	P35197	ADP-ribosylation factor GTPase-activating protein GCS1;GCS1;ortholog	ADP-RIBOSYLATION FACTOR GTPASE-ACTIVATING PROTEIN GCS1 (PTHR45686:SF3)		Saccharomyces cerevisiae
72 hours	MOUSE|MGI=MGI=1914848|UniProtKB=Q9WUP7	Q9WUP7	Ubiquitin carboxyl-terminal hydrolase isozyme L5;Uchl5;ortholog	UBIQUITIN CARBOXYL-TERMINAL HYDROLASE ISOZYME L5 (PTHR10589:SF16)	cysteine protease(PC00081)	Mus musculus
72 hours	SCHPO|PomBase=SPBC31F10.16|UniProtKB=P87317	P87317	Uncharacterized protein C31F10.16;SPBC31F10.16;ortholog	BUD SITE SELECTION PROTEIN 7-RELATED (PTHR31975:SF1)		Schizosaccharomyces pombe
72 hours	HUMAN|HGNC=25048|UniProtKB=Q96HW7	Q96HW7	Integrator complex subunit 4;INTS4;ortholog	INTEGRATOR COMPLEX SUBUNIT 4 (PTHR20938:SF0)		Homo sapiens
72 hours	CAEEL|WormBase=WBGene00006829|UniProtKB=P35602	P35602	AP-1 complex subunit mu-1-I;unc-101;ortholog	ADAPTOR PROTEIN COMPLEX 1, MU SUBUNIT (PTHR10529:SF262)	extracellular matrix glycoprotein(PC00100);receptor(PC00197)	Caenorhabditis elegans
72 hours	NEUCR|EnsemblGenome=NCU02373|UniProtKB=P25284	P25284	NADH-ubiquinone oxidoreductase 40 kDa subunit, mitochondrial;nuo40;ortholog	NADH DEHYDROGENASE [UBIQUINONE] 1 ALPHA SUBCOMPLEX SUBUNIT 9, MITOCHONDRIAL (PTHR12126:SF7)	dehydrogenase(PC00092);reductase(PC00198)	Neurospora crassa
72 hours	MOUSE|MGI=MGI=107750|UniProtKB=O88487	O88487	Cytoplasmic dynein 1 intermediate chain 2;Dync1i2;ortholog	CYTOPLASMIC DYNEIN 1 INTERMEDIATE CHAIN 2 (PTHR12442:SF37)	microtubule family cytoskeletal protein(PC00157)	Mus musculus
72 hours	SCHPO|PomBase=SPBP8B7.11|UniProtKB=O94260	O94260	Putative G3BP-like protein;nxt3;ortholog	AT27578P (PTHR10693:SF20)	RNA binding protein(PC00031);signaling molecule(PC00207)	Schizosaccharomyces pombe
72 hours	HUMAN|HGNC=8527|UniProtKB=P55809	P55809	Succinyl-CoA:3-ketoacid coenzyme A transferase 1, mitochondrial;OXCT1;ortholog	SUCCINYL-COA:3-KETOACID COENZYME A TRANSFERASE 1, MITOCHONDRIAL (PTHR13707:SF30)	transferase(PC00220)	Homo sapiens
72 hours	HUMAN|HGNC=19286|UniProtKB=Q6P3W7	Q6P3W7	SCY1-like protein 2;SCYL2;ortholog	SCY1-LIKE PROTEIN 2 (PTHR12984:SF6)		Homo sapiens
72 hours	MOUSE|MGI=MGI=1914247|UniProtKB=Q9D8W5	Q9D8W5	26S proteasome non-ATPase regulatory subunit 12;Psmd12;ortholog	26S PROTEASOME NON-ATPASE REGULATORY SUBUNIT 12 (PTHR10855:SF1)	enzyme modulator(PC00095)	Mus musculus
72 hours	DANRE|ZFIN=ZDB-GENE-050417-377|UniProtKB=Q568P1	Q568P1	Guanosine-3',5'-bis(diphosphate) 3'-pyrophosphohydrolase MESH1;hddc3;ortholog	GUANOSINE-3',5'-BIS(DIPHOSPHATE) 3'-PYROPHOSPHOHYDROLASE MESH1 (PTHR46246:SF1)		Danio rerio
72 hours	DANRE|ZFIN=ZDB-GENE-050417-122|UniProtKB=A8KBL5	A8KBL5	Putative sodium-coupled neutral amino acid transporter 11;slc38a11;ortholog	SODIUM-COUPLED NEUTRAL AMINO ACID TRANSPORTER 11-RELATED (PTHR22950:SF54)	amino acid transporter(PC00046)	Danio rerio
72 hours	NEUCR|EnsemblGenome=NCU07999|UniProtKB=Q7SAP1	Q7SAP1	GPI ethanolamine phosphate transferase 1;mcd-4;ortholog	GPI ETHANOLAMINE PHOSPHATE TRANSFERASE 1 (PTHR12250:SF0)	extracellular matrix glycoprotein(PC00100)	Neurospora crassa
72 hours	NEUCR|EnsemblGenome=NCU01221|UniProtKB=Q9P720	Q9P720	60S ribosomal protein L16;crp-46;ortholog	RIBOSOMAL PROTEIN L13A (PTHR11545:SF3)	ribosomal protein(PC00202)	Neurospora crassa
72 hours	YEAST|SGD=S000000871|UniProtKB=Q01217	Q01217	Protein ARG5,6, mitochondrial;ARG5,6;ortholog	N-ACETYLGLUTAMATE SYNTHASE, MITOCHONDRIAL (PTHR23342:SF0)		Saccharomyces cerevisiae
72 hours	SCHPO|PomBase=SPCC1827.06c|UniProtKB=P78780	P78780	Probable aspartate-semialdehyde dehydrogenase;SPCC1827.06c;ortholog	ASPARTATE-SEMIALDEHYDE DEHYDROGENASE (PTHR46718:SF1)		Schizosaccharomyces pombe
72 hours	YEAST|SGD=S000000902|UniProtKB=P33296	P33296	Ubiquitin-conjugating enzyme E2 6;UBC6;ortholog	UBIQUITIN-CONJUGATING ENZYME E2 J2 (PTHR24068:SF135)	transfer/carrier protein(PC00219);ubiquitin-protein ligase(PC00234)	Saccharomyces cerevisiae
72 hours	SCHPO|PomBase=SPCC285.16c|UniProtKB=O74502	O74502	DNA mismatch repair protein msh6;msh6;ortholog	DNA MISMATCH REPAIR PROTEIN MSH6 (PTHR11361:SF34)		Schizosaccharomyces pombe
72 hours	CHICK|Gene=PTPN1|UniProtKB=O13016	O13016	Tyrosine-protein phosphatase non-receptor type 1;PTPN1;ortholog	TYROSINE-PROTEIN PHOSPHATASE NON-RECEPTOR TYPE 1 (PTHR46047:SF2)		Gallus gallus
72 hours	BOVIN|Ensembl=ENSBTAG00000004409|UniProtKB=Q3SZI8	Q3SZI8	Isovaleryl-CoA dehydrogenase, mitochondrial;IVD;ortholog	ISOVALERYL-COA DEHYDROGENASE, MITOCHONDRIAL (PTHR43884:SF10)	dehydrogenase(PC00092);oxidase(PC00175);transferase(PC00220)	Bos taurus
72 hours	EMENI|EnsemblGenome=CADANIAG00008453|UniProtKB=Q5BCC5	Q5BCC5	Carbonic anhydrase;AN1805;ortholog	CARBONIC ANHYDRASE (PTHR11002:SF13)	dehydratase(PC00091)	Emericella nidulans
72 hours	SCHPO|PomBase=SPBC12C2.02c|UniProtKB=Q09743	Q09743	Target of rapamycin complex 2 subunit ste20;ste20;ortholog	RAPAMYCIN-INSENSITIVE COMPANION OF MTOR (PTHR13298:SF11)		Schizosaccharomyces pombe
72 hours	SCHPO|PomBase=SPBC354.08c|UniProtKB=O43022	O43022	Uncharacterized protein C354.08c;SPBC354.08c;ortholog	SUBFAMILY NOT NAMED (PTHR13018:SF87)		Schizosaccharomyces pombe
72 hours	SCHPO|PomBase=SPBC1539.09c|UniProtKB=Q92370	Q92370	Multifunctional tryptophan biosynthesis protein;trp1;ortholog	MULTIFUNCTIONAL TRYPTOPHAN BIOSYNTHESIS PROTEIN (PTHR43418:SF4)	cysteine protease(PC00081);glycosyltransferase(PC00111);lyase(PC00144)	Schizosaccharomyces pombe
72 hours	EMENI|EnsemblGenome=CADANIAG00007060|UniProtKB=P33282	P33282	Uricase;uaZ;ortholog	URICASE (PTHR42874:SF1)		Emericella nidulans
72 hours	MOUSE|MGI=MGI=2442119|UniProtKB=Q6PCL9	Q6PCL9	Poly(A) polymerase gamma;Papolg;ortholog	POLY(A) POLYMERASE GAMMA (PTHR10682:SF6)	mRNA polyadenylation factor(PC00146)	Mus musculus
72 hours	RAT|RGD=631435|UniProtKB=Q80Z32	Q80Z32	Origin recognition complex subunit 1;Orc1;ortholog	ORIGIN RECOGNITION COMPLEX SUBUNIT 1 (PTHR10763:SF23)	replication origin binding protein(PC00199)	Rattus norvegicus
72 hours	YARLI|EnsemblGenome=YALI0_B13420g|UniProtKB=Q6CES3	Q6CES3	S-methyl-5'-thioadenosine phosphorylase;MEU1;ortholog	S-METHYL-5'-THIOADENOSINE PHOSPHORYLASE (PTHR42679:SF2)	phosphorylase(PC00187)	Yarrowia lipolytica
72 hours	SCHPO|PomBase=SPAC3H8.02|UniProtKB=Q10138	Q10138	CRAL-TRIO domain-containing protein C3H8.02;SPAC3H8.02;ortholog	PHOSPHATIDYLINOSITOL TRANSFER PROTEIN CSR1 (PTHR46590:SF1)		Schizosaccharomyces pombe
72 hours	SCHPO|PomBase=SPBC19F8.08|UniProtKB=P87158	P87158	40S ribosomal protein S4-A;rps401;ortholog	40S RIBOSOMAL PROTEIN S4-RELATED (PTHR11581:SF0)	ribosomal protein(PC00202)	Schizosaccharomyces pombe
72 hours	SCHPO|PomBase=SPAC644.11c|UniProtKB=Q9P6P9	Q9P6P9	[Pyruvate dehydrogenase (acetyl-transferring)] kinase, mitochondrial;pkp1;ortholog	[PYRUVATE DEHYDROGENASE (ACETYL-TRANSFERRING)] KINASE, MITOCHONDRIAL (PTHR11947:SF3)	protein kinase(PC00193)	Schizosaccharomyces pombe
72 hours	YARLI|EnsemblGenome=YALI0_B10582g|UniProtKB=Q6CF35	Q6CF35	tRNA (adenine(58)-N(1))-methyltransferase non-catalytic subunit TRM6;TRM6;ortholog	TRNA (ADENINE(58)-N(1))-METHYLTRANSFERASE NON-CATALYTIC SUBUNIT TRM6 (PTHR12945:SF0)	translation initiation factor(PC00224)	Yarrowia lipolytica
72 hours	NEUCR|EnsemblGenome=NCU01227|UniProtKB=Q9P727	Q9P727	Succinate--CoA ligase [ADP-forming] subunit alpha, mitochondrial;tca-8;ortholog	SUCCINATE--COA LIGASE [ADP/GDP-FORMING] SUBUNIT ALPHA, MITOCHONDRIAL (PTHR11117:SF2)		Neurospora crassa
72 hours	SCHPO|PomBase=SPAC24H6.11c|UniProtKB=Q09764	Q09764	Uncharacterized protein C24H6.11c;SPAC24H6.11c;ortholog	SUBFAMILY NOT NAMED (PTHR11814:SF59)		Schizosaccharomyces pombe
72 hours	RAT|RGD=1309487|UniProtKB=Q5EB92	Q5EB92	WD repeat-containing protein 70;Wdr70;ortholog	WD REPEAT-CONTAINING PROTEIN 70 (PTHR16017:SF0)		Rattus norvegicus
72 hours	SCHPO|PomBase=SPCC553.11c|UniProtKB=O74948	O74948	Transcription initiation factor IIA subunit 2;toa2;ortholog	TRANSCRIPTION INITIATION FACTOR IIA SUBUNIT 2 (PTHR10966:SF0)	transcription factor(PC00218)	Schizosaccharomyces pombe
72 hours	USTMA|Gene=UMAG_04900|UniProtKB=Q4P4R3	Q4P4R3	Protein HIR1;HIR1;ortholog	PROTEIN HIRA (PTHR13831:SF0)	chromatin/chromatin-binding protein(PC00077)	Ustilago maydis
72 hours	DICDI|dictyBase=DDB_G0278293|UniProtKB=Q54YD4	Q54YD4	Probable isoleucine--tRNA ligase, cytoplasmic;ileS;ortholog	ISOLEUCINE--TRNA LIGASE, CYTOPLASMIC (PTHR42780:SF1)	aminoacyl-tRNA synthetase(PC00047)	Dictyostelium discoideum
72 hours	ARATH|TAIR=AT2G09990|UniProtKB=Q9SK22	Q9SK22	40S ribosomal protein S16-1;RPS16A;ortholog	40S RIBOSOMAL PROTEIN S16-1-RELATED (PTHR21569:SF18)		Arabidopsis thaliana
72 hours	SCHPO|PomBase=SPBC16A3.09c|UniProtKB=O42915	O42915	Ubiquitin fusion degradation protein 1;ufd1;ortholog	UBIQUITIN FUSION DEGRADATION PROTEIN 1 HOMOLOG (PTHR12555:SF13)		Schizosaccharomyces pombe
72 hours	HUMAN|HGNC=9537|UniProtKB=P20618	P20618	Proteasome subunit beta type-1;PSMB1;ortholog	PROTEASOME SUBUNIT BETA TYPE-1 (PTHR11599:SF59)	protease(PC00190)	Homo sapiens
72 hours	DICDI|dictyBase=DDB_G0285029|UniProtKB=Q54NQ9	Q54NQ9	Sideroflexin;sfxn;ortholog	SIDEROFLEXIN-5 (PTHR11153:SF6)	cation transporter(PC00068);transfer/carrier protein(PC00219)	Dictyostelium discoideum
72 hours	HUMAN|HGNC=14255|UniProtKB=P55201	P55201	Peregrin;BRPF1;ortholog	PEREGRIN (PTHR13793:SF85)	nucleic acid binding(PC00171);zinc finger transcription factor(PC00244)	Homo sapiens
72 hours	YEAST|SGD=S000000971|UniProtKB=P39956	P39956	DNA damage-responsive transcriptional repressor RPH1;RPH1;ortholog	LYSINE-SPECIFIC DEMETHYLASE 4C (PTHR10694:SF7)	zinc finger transcription factor(PC00244)	Saccharomyces cerevisiae
72 hours	MOUSE|MGI=MGI=1261838|UniProtKB=Q9JHW2	Q9JHW2	Omega-amidase NIT2;Nit2;ortholog	OMEGA-AMIDASE NIT2 (PTHR23088:SF30)		Mus musculus
72 hours	CAEBR|Gene=CBG12745|UniProtKB=A8XGH1	A8XGH1	DNA-directed RNA polymerases I, II, and III subunit RPABC1;rpb-5;ortholog	DNA-DIRECTED RNA POLYMERASES I, II, AND III SUBUNIT RPABC1 (PTHR10535:SF0)	DNA-directed RNA polymerase(PC00019);nucleotidyltransferase(PC00174)	Caenorhabditis briggsae
72 hours	MOUSE|MGI=MGI=2685387|UniProtKB=Q5XF89	Q5XF89	Probable cation-transporting ATPase 13A3;Atp13a3;ortholog	CATION-TRANSPORTING ATPASE 13A3-RELATED (PTHR45630:SF8)		Mus musculus
72 hours	SCHPO|PomBase=SPAC6F6.01|UniProtKB=O14234	O14234	Calcium-channel protein cch1;cch1;ortholog	VOLTAGE-DEPENDENT CALCIUM CHANNEL TYPE A SUBUNIT ALPHA-1 (PTHR45628:SF7)		Schizosaccharomyces pombe
72 hours	DROME|FlyBase=FBgn0014075|UniProtKB=Q09332	Q09332	UDP-glucose:glycoprotein glucosyltransferase;Ugt;ortholog	UDP-GLUCOSE:GLYCOPROTEIN GLUCOSYLTRANSFERASE (PTHR11226:SF0)	glycosyltransferase(PC00111)	Drosophila melanogaster
72 hours	SCHPO|PomBase=SPBC2A9.08c|UniProtKB=Q9Y7L0	Q9Y7L0	Protein transport protein sec22;sec22;ortholog	VESICLE-TRAFFICKING PROTEIN SEC22B (PTHR45837:SF3)		Schizosaccharomyces pombe
72 hours	SCHPO|PomBase=SPBC1709.02c|UniProtKB=O75005	O75005	Valine--tRNA ligase;vas2;ortholog	VALINE--TRNA LIGASE (PTHR11946:SF109)		Schizosaccharomyces pombe
72 hours	RAT|RGD=68428|UniProtKB=P47862	P47862	Aquaporin-3;Aqp3;ortholog	AQUAPORIN-3 (PTHR43829:SF7)	transporter(PC00227)	Rattus norvegicus
72 hours	ASPFU|EnsemblGenome=CADAFUAG00007135|UniProtKB=Q8TGG8	Q8TGG8	Probable guanosine-diphosphatase;gda1;ortholog	ECTONUCLEOSIDE TRIPHOSPHATE DIPHOSPHOHYDROLASE 6 (PTHR11782:SF30)		Neosartorya fumigata
72 hours	BOVIN|Gene=AP2A2|UniProtKB=Q0VCK5	Q0VCK5	AP-2 complex subunit alpha-2;AP2A2;ortholog	AP-2 COMPLEX SUBUNIT ALPHA-2 (PTHR22780:SF30)	transmembrane receptor regulatory/adaptor protein(PC00226)	Bos taurus
72 hours	SCHPO|PomBase=SPCC970.01|UniProtKB=P36617	P36617	DNA repair protein rad16;rad16;ortholog	DNA REPAIR ENDONUCLEASE XPF (PTHR10150:SF0)	endodeoxyribonuclease(PC00093)	Schizosaccharomyces pombe
72 hours	RAT|RGD=1310144|UniProtKB=Q5RK19	Q5RK19	Vacuolar-sorting protein SNF8;Snf8;ortholog	VACUOLAR-SORTING PROTEIN SNF8 (PTHR12806:SF0)		Rattus norvegicus
72 hours	ORYSJ|EnsemblGenome=OS09G0505700|UniProtKB=Q9SE42	Q9SE42	Ribulose-phosphate 3-epimerase, cytoplasmic isoform;Os09g0505700;ortholog	RIBULOSE-PHOSPHATE 3-EPIMERASE (PTHR11749:SF3)		Oryza sativa
72 hours	SCHPO|PomBase=SPAC15A10.08|UniProtKB=O13728	O13728	Alpha-actinin-like protein 1;ain1;ortholog	ALPHA-ACTININ, SARCOMERIC (PTHR11915:SF435)		Schizosaccharomyces pombe
72 hours	MOUSE|MGI=MGI=1924753|UniProtKB=Q8VDI9	Q8VDI9	Alpha-1,2-mannosyltransferase ALG9;Alg9;ortholog	ALPHA-1,2-MANNOSYLTRANSFERASE ALG9-RELATED (PTHR22760:SF2)	glycosyltransferase(PC00111)	Mus musculus
72 hours	SCHPO|PomBase=SPCC74.05|UniProtKB=O74538	O74538	60S ribosomal protein L27-B;rpl2702;ortholog	60S RIBOSOMAL PROTEIN L27 (PTHR10497:SF0)	ribosomal protein(PC00202)	Schizosaccharomyces pombe
72 hours	SCHPO|PomBase=SPBC3E7.11c|UniProtKB=O59731	O59731	Uncharacterized J domain-containing protein C3E7.11c;SPBC3E7.11c;ortholog	SUBFAMILY NOT NAMED (PTHR44924:SF1)		Schizosaccharomyces pombe
72 hours	SCHPO|PomBase=SPBC4B4.04|UniProtKB=O74965	O74965	Eukaryotic translation initiation factor 2A;SPBC4B4.04;ortholog	EUKARYOTIC TRANSLATION INITIATION FACTOR 2A (PTHR13227:SF0)	nuclease(PC00170);translation initiation factor(PC00224)	Schizosaccharomyces pombe
72 hours	DICDI|dictyBase=DDB_G0286359|UniProtKB=O61122	O61122	Serine/threonine-protein kinase svkA;svkA;ortholog	FI20177P1 (PTHR24361:SF625)		Dictyostelium discoideum
72 hours	HUMAN|HGNC=11730|UniProtKB=O14746	O14746	Telomerase reverse transcriptase;TERT;ortholog	TELOMERASE REVERSE TRANSCRIPTASE (PTHR12066:SF0)	reverse transcriptase(PC00200)	Homo sapiens
72 hours	SCHPO|PomBase=SPBC365.03c|UniProtKB=Q9UUC1	Q9UUC1	60S ribosomal protein L21-A;rpl2101;ortholog	RIBOSOMAL PROTEIN L21 (PTHR20981:SF6)		Schizosaccharomyces pombe
72 hours	MOUSE|MGI=MGI=3045325|UniProtKB=Q8BWD2	Q8BWD2	Inositol hexakisphosphate kinase 3;Ip6k3;ortholog	INOSITOL HEXAKISPHOSPHATE KINASE 3 (PTHR12400:SF40)	kinase(PC00137)	Mus musculus
72 hours	SCHPO|PomBase=SPBC32F12.03c|UniProtKB=O59858	O59858	Glutathione peroxidase;gpx1;ortholog	GLUTATHIONE PEROXIDASE 1-RELATED (PTHR11592:SF76)	peroxidase(PC00180)	Schizosaccharomyces pombe
72 hours	SCHPO|PomBase=SPBC29A10.04|UniProtKB=O94383	O94383	Structural maintenance of chromosomes protein 1;psm1;ortholog	STRUCTURAL MAINTENANCE OF CHROMOSOMES PROTEIN (PTHR18937:SF12)		Schizosaccharomyces pombe
72 hours	ARATH|TAIR=AT3G18030|UniProtKB=Q9SWE5	Q9SWE5	Phosphopantothenoylcysteine decarboxylase;HAL3A;ortholog	PHOSPHOPANTOTHENOYLCYSTEINE DECARBOXYLASE (PTHR14359:SF6)		Arabidopsis thaliana
72 hours	HUMAN|HGNC=16385|UniProtKB=Q96P11	Q96P11	Probable 28S rRNA (cytosine-C(5))-methyltransferase;NSUN5;ortholog	28S RRNA (CYTOSINE-C(5))-METHYLTRANSFERASE-RELATED (PTHR22807:SF4)		Homo sapiens
72 hours	USTMA|Gene=UMAG_05214|UniProtKB=Q4P3U9	Q4P3U9	ATP-dependent rRNA helicase RRP3;RRP3;ortholog	ATP-DEPENDENT RNA HELICASE DDX47-RELATED (PTHR24031:SF78)		Ustilago maydis
72 hours	YEAST|SGD=S000003691|UniProtKB=P32604	P32604	Fructose-2,6-bisphosphatase;FBP26;ortholog	6-PHOSPHOFRUCTO 2-KINASE/FRUCTOSE 2,6-BISPHOSPHATASE LONG FORM (PTHR10606:SF44)	carbohydrate phosphatase(PC00066)	Saccharomyces cerevisiae
72 hours	ARATH|TAIR=AT2G30920|UniProtKB=O49354	O49354	Ubiquinone biosynthesis O-methyltransferase, mitochondrial;COQ3;ortholog	UBIQUINONE BIOSYNTHESIS O-METHYLTRANSFERASE, MITOCHONDRIAL (PTHR43464:SF19)	methyltransferase(PC00155)	Arabidopsis thaliana
72 hours	SCHPO|PomBase=SPBC1105.09|UniProtKB=Q9Y818	Q9Y818	Ubiquitin-conjugating enzyme E2 15;ubc15;ortholog	UBIQUITIN-CONJUGATING ENZYME E2 G1 (PTHR24067:SF3)		Schizosaccharomyces pombe
72 hours	SCHPO|PomBase=SPAC17A5.06|UniProtKB=O13768	O13768	Probable DNA repair helicase ercc3;ercc3;ortholog	TFIIH BASAL TRANSCRIPTION FACTOR COMPLEX HELICASE XPB SUBUNIT (PTHR11274:SF0)	DNA helicase(PC00011);hydrolase(PC00121)	Schizosaccharomyces pombe
72 hours	YEAST|SGD=S000006104|UniProtKB=Q08924	Q08924	Regulator of Ty1 transposition protein 10;RTT10;ortholog	WD REPEAT-CONTAINING PROTEIN 6 (PTHR14344:SF3)		Saccharomyces cerevisiae
72 hours	SCHPO|PomBase=SPAC2G11.07c|UniProtKB=Q09173	Q09173	Protein phosphatase 2C homolog 3;ptc3;ortholog	AT28366P-RELATED (PTHR13832:SF565)	kinase inhibitor(PC00139);protein phosphatase(PC00195)	Schizosaccharomyces pombe
72 hours	HUMAN|HGNC=17854|UniProtKB=Q9HAU5	Q9HAU5	Regulator of nonsense transcripts 2;UPF2;ortholog	REGULATOR OF NONSENSE TRANSCRIPTS 2 (PTHR12839:SF7)	nuclease(PC00170)	Homo sapiens
72 hours	MOUSE|MGI=MGI=1927170|UniProtKB=Q3UMC0	Q3UMC0	Spermatogenesis-associated protein 5;Spata5;ortholog	SPERMATOGENESIS-ASSOCIATED PROTEIN 5 (PTHR23077:SF27)		Mus musculus
72 hours	SCHPO|PomBase=SPCC1183.04c|UniProtKB=O74832	O74832	mRNA degradation protein pet127, mitochondrial;pet127;ortholog	MITOCHONDRIAL TRANSLATION SYSTEM COMPONENT PET127-RELATED (PTHR31014:SF0)		Schizosaccharomyces pombe
72 hours	SCHPO|PomBase=SPAC1F5.09c|UniProtKB=Q10056	Q10056	Serine/threonine-protein kinase shk2;shk2;ortholog	SERINE/THREONINE-PROTEIN KINASE CLA4-RELATED (PTHR24361:SF360)		Schizosaccharomyces pombe
72 hours	ARATH|TAIR=AT5G62310|UniProtKB=Q9LE81	Q9LE81	Probable serine/threonine protein kinase IRE;IRE;ortholog	SERINE/THREONINE PROTEIN KINASE IRE-RELATED (PTHR24356:SF325)	annexin(PC00050);calmodulin(PC00061);non-receptor serine/threonine protein kinase(PC00167);transfer/carrier protein(PC00219)	Arabidopsis thaliana
72 hours	MOUSE|MGI=MGI=105386|UniProtKB=P53395	P53395	Lipoamide acyltransferase component of branched-chain alpha-keto acid dehydrogenase complex, mitochondrial;Dbt;ortholog	LIPOAMIDE ACYLTRANSFERASE COMPONENT OF BRANCHED-CHAIN ALPHA-KETO ACID DEHYDROGENASE COMPLEX, MITOCHONDRIAL (PTHR43178:SF5)	acetyltransferase(PC00038);acyltransferase(PC00042)	Mus musculus
72 hours	SCHPO|PomBase=SPBC776.12c|UniProtKB=P50582	P50582	Cell cycle serine/threonine-protein kinase hsk1;hsk1;ortholog	CELL DIVISION CYCLE 7-RELATED PROTEIN KINASE (PTHR11909:SF7)	non-receptor serine/threonine protein kinase(PC00167)	Schizosaccharomyces pombe
72 hours	MOUSE|MGI=MGI=87913|UniProtKB=Q99JW2	Q99JW2	Aminoacylase-1;Acy1;ortholog	AMINOACYLASE-1 (PTHR45892:SF1)		Mus musculus
72 hours	HUMAN|HGNC=26933|UniProtKB=Q5T280	Q5T280	Putative methyltransferase C9orf114;C9orf114;ortholog	METHYLTRANSFERASE C9ORF114-RELATED (PTHR12150:SF13)		Homo sapiens
72 hours	SCHPO|PomBase=SPAC17A5.13|UniProtKB=O13774	O13774	GTP cyclohydrolase 1;SPAC17A5.13;ortholog	GTP CYCLOHYDROLASE 1 (PTHR11109:SF0)	hydrolase(PC00121)	Schizosaccharomyces pombe
72 hours	HORSE|Gene=GOT2|UniProtKB=P08907	P08907	Aspartate aminotransferase, mitochondrial;GOT2;ortholog	ASPARTATE AMINOTRANSFERASE, MITOCHONDRIAL (PTHR11879:SF10)		Equus caballus
72 hours	ARATH|TAIR=AT5G03300|UniProtKB=Q9LZG0	Q9LZG0	Adenosine kinase 2;ADK2;ortholog	ADENOSINE KINASE (PTHR45769:SF3)		Arabidopsis thaliana
72 hours	HUMAN|HGNC=7473|UniProtKB=Q9UBK8	Q9UBK8	Methionine synthase reductase;MTRR;ortholog	METHIONINE SYNTHASE REDUCTASE (PTHR19384:SF84)		Homo sapiens
72 hours	YEAST|SGD=S000006377|UniProtKB=P52917	P52917	Vacuolar protein sorting-associated protein 4;VPS4;ortholog	VACUOLAR PROTEIN SORTING-ASSOCIATED PROTEIN 4A (PTHR23074:SF83)	non-motor microtubule binding protein(PC00166)	Saccharomyces cerevisiae
72 hours	ARATH|Gene=AT2G14260|UniProtKB=P93732	P93732	Proline iminopeptidase;PIP;ortholog	PROLINE IMINOPEPTIDASE (PTHR43722:SF1)	serine protease(PC00203)	Arabidopsis thaliana
72 hours	SCHPO|PomBase=SPCC338.05c|UniProtKB=O74983	O74983	Ubiquitin-conjugating enzyme spm2;spm2;ortholog	GEO06356P1 (PTHR24068:SF143)		Schizosaccharomyces pombe
72 hours	DICDI|dictyBase=DDB_G0279977|UniProtKB=Q54W07	Q54W07	EKC/KEOPS complex subunit bud32;bud32;ortholog	TP53-REGULATING KINASE (PTHR12209:SF0)	hydrolase(PC00121)	Dictyostelium discoideum
72 hours	ORYSJ|EnsemblGenome=OS02G0817500|UniProtKB=Q40648	Q40648	Probable voltage-gated potassium channel subunit beta;KOB1;ortholog	HYPERKINETIC, ISOFORM M (PTHR43150:SF2)	reductase(PC00198);voltage-gated potassium channel(PC00242)	Oryza sativa
72 hours	DICDI|dictyBase=DDB_G0269298|UniProtKB=Q55EC7	Q55EC7	RasGEF domain-containing serine/threonine-protein kinase X;gefX;ortholog	RASGEF DOMAIN-CONTAINING SERINE/THREONINE-PROTEIN KINASE X (PTHR23257:SF718)		Dictyostelium discoideum
72 hours	RAT|RGD=3350|UniProtKB=P70498	P70498	Phospholipase D2;Pld2;ortholog	PHOSPHOLIPASE D2 (PTHR18896:SF121)		Rattus norvegicus
72 hours	SCHPO|PomBase=SPBC30D10.07c|UniProtKB=O14353	O14353	Biotin--protein ligase;bpl1;ortholog	HOLOCARBOXYLASE SYNTHETASE, ISOFORM C (PTHR12835:SF5)		Schizosaccharomyces pombe
72 hours	MOUSE|MGI=MGI=1860374|UniProtKB=Q9Z1B5	Q9Z1B5	Mitotic spindle assembly checkpoint protein MAD2A;Mad2l1;ortholog	MITOTIC SPINDLE ASSEMBLY CHECKPOINT PROTEIN MAD2A (PTHR11842:SF11)		Mus musculus
72 hours	HUMAN|HGNC=7523|UniProtKB=O94972	O94972	E3 ubiquitin-protein ligase TRIM37;TRIM37;ortholog	E3 UBIQUITIN-PROTEIN LIGASE TRIM37 (PTHR36754:SF2)		Homo sapiens
72 hours	SCHPO|PomBase=SPBC3F6.04c|UniProtKB=O43051	O43051	Probable nucleolar complex protein 14;nop14;ortholog	NUCLEOLAR PROTEIN 14 (PTHR23183:SF0)	ribosomal protein(PC00202)	Schizosaccharomyces pombe
72 hours	SCHPO|PomBase=SPAC1F3.02c|UniProtKB=Q10407	Q10407	MAP kinase kinase kinase mkh1;mkh1;ortholog	SERINE/THREONINE-PROTEIN KINASE BCK1/SLK1/SSP31 (PTHR24361:SF611)		Schizosaccharomyces pombe
72 hours	RAT|RGD=620236|UniProtKB=O54922	O54922	Exocyst complex component 7;Exoc7;ortholog	EXOCYST COMPLEX COMPONENT 7 (PTHR12542:SF7)	membrane traffic protein(PC00150)	Rattus norvegicus
72 hours	SCHPO|PomBase=SPBC660.15|UniProtKB=O94432	O94432	Uncharacterized RNA-binding protein C660.15;SPBC660.15;ortholog	RNA-BINDING PROTEIN MUSASHI HOMOLOG RBP6 (PTHR15241:SF135)		Schizosaccharomyces pombe
72 hours	HUMAN|HGNC=25571|UniProtKB=Q9NVG8	Q9NVG8	TBC1 domain family member 13;TBC1D13;ortholog	TBC1 DOMAIN FAMILY MEMBER 13 (PTHR22957:SF27)	G-protein modulator(PC00022);cysteine protease(PC00081)	Homo sapiens
72 hours	DANRE|ZFIN=ZDB-GENE-040426-2761|UniProtKB=A0MTA1	A0MTA1	DNA-(apurinic or apyrimidinic site) lyase;apex1;ortholog	DNA-(APURINIC OR APYRIMIDINIC SITE) LYASE (PTHR22748:SF6)		Danio rerio
72 hours	SCHPO|PomBase=SPAC32A11.04c|UniProtKB=P56329	P56329	Probable eukaryotic translation initiation factor 2 subunit beta;tif212;ortholog	EUKARYOTIC TRANSLATION INITIATION FACTOR 2 SUBUNIT 2 (PTHR23001:SF3)	translation initiation factor(PC00224)	Schizosaccharomyces pombe
72 hours	RAT|RGD=619752|UniProtKB=Q99NB7	Q99NB7	Acyl-coenzyme A thioesterase 12;Acot12;ortholog	ACYL-COENZYME A THIOESTERASE 12 (PTHR11049:SF3)	esterase(PC00097)	Rattus norvegicus
72 hours	SCHPO|PomBase=SPAC1002.14|UniProtKB=Q9US46	Q9US46	E3 ubiquitin-protein ligase itt1;itt1;ortholog	E3 UBIQUITIN-PROTEIN LIGASE RNF14 (PTHR11685:SF221)	ubiquitin-protein ligase(PC00234)	Schizosaccharomyces pombe
72 hours	ARATH|TAIR=AT1G51590|UniProtKB=Q9C512	Q9C512	Mannosyl-oligosaccharide 1,2-alpha-mannosidase MNS1;MNS1;ortholog	MANNOSYL-OLIGOSACCHARIDE ALPHA-1,2-MANNOSIDASE IA-RELATED (PTHR11742:SF6)	chaperone(PC00072)	Arabidopsis thaliana
72 hours	ARATH|TAIR=AT1G06290|UniProtKB=P0CZ23	P0CZ23	Acyl-coenzyme A oxidase 3, peroxisomal;ACX3;ortholog	ACYL-COENZYME A OXIDASE (PTHR10909:SF352)	dehydrogenase(PC00092);oxidase(PC00175);transferase(PC00220)	Arabidopsis thaliana
72 hours	SCHPO|PomBase=SPCC757.09c|UniProtKB=O74919	O74919	RNA-binding protein rnc1;rnc1;ortholog	HETEROGENEOUS NUCLEAR RNP K-LIKE PROTEIN 2 (PTHR10288:SF222)	enzyme modulator(PC00095);mRNA splicing factor(PC00148);ribonucleoprotein(PC00201);serine protease(PC00203)	Schizosaccharomyces pombe
72 hours	ARATH|TAIR=AT3G19590|UniProtKB=Q9LJN8	Q9LJN8	Mitotic checkpoint protein BUB3.1;BUB3.1;ortholog	MITOTIC CHECKPOINT PROTEIN BUB3.1 (PTHR10971:SF26)	RNA binding protein(PC00031)	Arabidopsis thaliana
72 hours	HUMAN|HGNC=11106|UniProtKB=Q96GM5	Q96GM5	SWI/SNF-related matrix-associated actin-dependent regulator of chromatin subfamily D member 1;SMARCD1;ortholog	SWI/SNF-RELATED MATRIX-ASSOCIATED ACTIN-DEPENDENT REGULATOR OF CHROMATIN SUBFAMILY D MEMBER 1 (PTHR13844:SF1)	chromatin/chromatin-binding protein(PC00077)	Homo sapiens
72 hours	SCHPO|PomBase=SPBC1778.01c|UniProtKB=Q9Y7I8	Q9Y7I8	Zuotin;zuo1;ortholog	DNAJ HOMOLOG SUBFAMILY C MEMBER 2 (PTHR43999:SF1)		Schizosaccharomyces pombe
72 hours	SCHPO|PomBase=SPAC17A5.12|UniProtKB=O13773	O13773	UBA domain-containing protein 7;ucp7;ortholog	AUXILIN, ISOFORM A (PTHR23172:SF19)	chaperone(PC00072);non-receptor serine/threonine protein kinase(PC00167)	Schizosaccharomyces pombe
72 hours	ARATH|TAIR=AT3G14100|UniProtKB=Q9LJH8	Q9LJH8	Oligouridylate-binding protein 1C;UBP1C;ortholog	OLIGOURIDYLATE-BINDING PROTEIN 1A-RELATED (PTHR47640:SF2)		Arabidopsis thaliana
72 hours	HUMAN|HGNC=20071|UniProtKB=Q53GS9	Q53GS9	U4/U6.U5 tri-snRNP-associated protein 2;USP39;ortholog	U4/U6.U5 TRI-SNRNP-ASSOCIATED PROTEIN 2 (PTHR21646:SF16)	cysteine protease(PC00081)	Homo sapiens
72 hours	HUMAN|HGNC=14651|UniProtKB=O43447	O43447	Peptidyl-prolyl cis-trans isomerase H;PPIH;ortholog	PEPTIDYL-PROLYL CIS-TRANS ISOMERASE H (PTHR11071:SF58)		Homo sapiens
72 hours	SCHPO|PomBase=SPBC25H2.02|UniProtKB=P87144	P87144	Threonine--tRNA ligase, cytoplasmic;ths1;ortholog	FI05224P (PTHR11451:SF46)	ligase(PC00142)	Schizosaccharomyces pombe
72 hours	DICDI|dictyBase=DDB_G0280043|UniProtKB=P20790	P20790	Ras-related protein Rab-8A;rab8A;ortholog	LD44762P (PTHR24073:SF380)		Dictyostelium discoideum
72 hours	RAT|RGD=1304897|UniProtKB=P62752	P62752	60S ribosomal protein L23a;Rpl23a;ortholog	60S RIBOSOMAL PROTEIN L23A (PTHR11620:SF56)	ribosomal protein(PC00202)	Rattus norvegicus
72 hours	SCHPO|PomBase=SPCC825.02|UniProtKB=Q9USH8	Q9USH8	Glucosidase 2 subunit beta;gtb1;ortholog	GLUCOSIDASE 2 SUBUNIT BETA (PTHR12630:SF1)	enzyme modulator(PC00095);transferase(PC00220)	Schizosaccharomyces pombe
72 hours	YEAST|SGD=S000005532|UniProtKB=Q12094	Q12094	Ribosome biogenesis protein TSR3;TSR3;ortholog	RIBOSOME BIOGENESIS PROTEIN TSR3 HOMOLOG (PTHR20426:SF0)		Saccharomyces cerevisiae
72 hours	BACSU|EnsemblGenome=BSU36100|UniProtKB=O05218	O05218	Putative gamma-glutamyltransferase YwrD;ywrD;ortholog	SUBFAMILY NOT NAMED (PTHR43881:SF1)	acyltransferase(PC00042);protease(PC00190)	Bacillus subtilis
72 hours	SCHPO|PomBase=SPAC17A2.14|UniProtKB=O13779	O13779	Putative metal ion transporter C17A12.14;SPAC17A2.14;ortholog	MANGANESE RESISTANCE PROTEIN MNR2 (PTHR21535:SF51)		Schizosaccharomyces pombe
72 hours	MOUSE|MGI=MGI=1861376|UniProtKB=Q9JIP7	Q9JIP7	Solute carrier family 15 member 1;Slc15a1;ortholog	SOLUTE CARRIER FAMILY 15 MEMBER 1 (PTHR11654:SF89)	transporter(PC00227)	Mus musculus
72 hours	ARATH|TAIR=AT2G39970|UniProtKB=O04200	O04200	Peroxisomal nicotinamide adenine dinucleotide carrier;PXN;ortholog	PEROXISOMAL NICOTINAMIDE ADENINE DINUCLEOTIDE CARRIER (PTHR45683:SF5)		Arabidopsis thaliana
72 hours	SCHPO|PomBase=SPBC23E6.09|UniProtKB=O60184	O60184	General transcriptional corepressor ssn6;ssn6;ortholog	GENERAL TRANSCRIPTIONAL COREPRESSOR CYC8 (PTHR14017:SF27)		Schizosaccharomyces pombe
72 hours	ASPFU|Gene_ORFName=AFUA_1G04560|UniProtKB=Q6A3P9	Q6A3P9	Urease;ure1;ortholog	SUBFAMILY NOT NAMED (PTHR33569:SF1)	metalloprotease(PC00153)	Neosartorya fumigata
72 hours	CANAL|EnsemblGenome=CaO19.1220|UniProtKB=Q59LF3	Q59LF3	Regulator of cytoskeleton and endocytosis RVS167;RVS167;ortholog	REDUCED VIABILITY UPON STARVATION PROTEIN 167 (PTHR47174:SF1)		Candida albicans
72 hours	DICDI|dictyBase=DDB_G0279189|UniProtKB=P16168	P16168	60S ribosomal protein L11;rpl11;ortholog	60S RIBOSOMAL PROTEIN L11 (PTHR11994:SF8)	ribosomal protein(PC00202)	Dictyostelium discoideum
72 hours	SCHPO|PomBase=SPAC22H10.12c|UniProtKB=Q10305	Q10305	Probable secretory pathway GDP dissociation inhibitor 1;gdi1;ortholog	RAB GDP DISSOCIATION INHIBITOR (PTHR11787:SF8)	G-protein modulator(PC00022);acyltransferase(PC00042)	Schizosaccharomyces pombe
72 hours	MOUSE|MGI=MGI=1341788|UniProtKB=Q6NS46	Q6NS46	Protein RRP5 homolog;Pdcd11;ortholog	PROTEIN RRP5 HOMOLOG (PTHR23270:SF10)	nucleic acid binding(PC00171)	Mus musculus
72 hours	SCHPO|PomBase=SPBC14C8.03|UniProtKB=O60085	O60085	Methionine aminopeptidase 2;fma2;ortholog	METHIONINE AMINOPEPTIDASE 2 (PTHR45777:SF2)		Schizosaccharomyces pombe
72 hours	MOUSE|MGI=MGI=1345150|UniProtKB=O89033	O89033	Cell division control protein 6 homolog;Cdc6;ortholog	CELL DIVISION CONTROL PROTEIN 6 HOMOLOG (PTHR10763:SF26)		Mus musculus
72 hours	XENTR|Xenbase=XB-GENE-986330|UniProtKB=Q5BKL0	Q5BKL0	4-hydroxyphenylpyruvate dioxygenase;hpd;ortholog	4-HYDROXYPHENYLPYRUVATE DIOXYGENASE (PTHR11959:SF11)	oxygenase(PC00177)	Xenopus tropicalis
72 hours	SCHPO|PomBase=SPBC1711.12|UniProtKB=Q9P778	Q9P778	Dipeptidyl-peptidase 5;SPBC1711.12;ortholog	SUBFAMILY NOT NAMED (PTHR42776:SF13)	serine protease(PC00203)	Schizosaccharomyces pombe
72 hours	SCHPO|PomBase=SPCC320.11c|UniProtKB=Q1MTQ9	Q1MTQ9	60S ribosome subunit biogenesis protein nip7;nip7;ortholog	60S RIBOSOME SUBUNIT BIOGENESIS PROTEIN NIP7 HOMOLOG (PTHR23415:SF4)		Schizosaccharomyces pombe
72 hours	MONDO|Ensembl=ENSMODG00000020568|UniProtKB=P50103	P50103	Ubiquitin carboxyl-terminal hydrolase isozyme L1;UCHL1;ortholog	UBIQUITIN CARBOXYL-TERMINAL HYDROLASE ISOZYME L1 (PTHR10589:SF19)	cysteine protease(PC00081)	Monodelphis domestica
72 hours	MOUSE|MGI=MGI=2443967|UniProtKB=Q8BVG4	Q8BVG4	Dipeptidyl peptidase 9;Dpp9;ortholog	DIPEPTIDYL PEPTIDASE 9 (PTHR11731:SF109)	serine protease(PC00203)	Mus musculus
72 hours	SCHPO|PomBase=SPCC18.14c|UniProtKB=O74864	O74864	60S acidic ribosomal protein P0;rpp0;ortholog	60S ACIDIC RIBOSOMAL PROTEIN P0 (PTHR45699:SF3)		Schizosaccharomyces pombe
72 hours	MOUSE|MGI=MGI=1929095|UniProtKB=Q9Z1Z0	Q9Z1Z0	General vesicular transport factor p115;Uso1;ortholog	GENERAL VESICULAR TRANSPORT FACTOR P115 (PTHR10013:SF0)	membrane traffic protein(PC00150)	Mus musculus
72 hours	SCHPO|PomBase=SPAC1834.05|UniProtKB=Q9P7Q9	Q9P7Q9	Alpha-1,2-mannosyltransferase alg9;alg9;ortholog	ALPHA-1,2-MANNOSYLTRANSFERASE ALG9-RELATED (PTHR22760:SF2)	glycosyltransferase(PC00111)	Schizosaccharomyces pombe
72 hours	SCHPO|PomBase=SPBC17F3.02|UniProtKB=O75011	O75011	Serine/threonine-protein kinase nak1;nak1;ortholog	SERINE/THREONINE-PROTEIN KINASE KIC1 (PTHR24361:SF454)		Schizosaccharomyces pombe
72 hours	MAIZE|EnsemblGenome=Zm00001d012834|UniProtKB=Q4G2J4	Q4G2J4	Derlin-2.1;DER2.1;ortholog	SUBFAMILY NOT NAMED (PTHR11009:SF24)	receptor(PC00197)	Zea mays
72 hours	SCHPO|PomBase=SPBC428.14|UniProtKB=O94361	O94361	Uncharacterized acyltransferase C428.14;SPBC428.14;ortholog	LYSOCARDIOLIPIN ACYLTRANSFERASE 1 (PTHR10983:SF16)		Schizosaccharomyces pombe
72 hours	NEUCR|EnsemblGenome=NCU03794|UniProtKB=Q9C270	Q9C270	Periodic tryptophan protein 2 homolog;B18D24.40;ortholog	PERIODIC TRYPTOPHAN PROTEIN 2 HOMOLOG (PTHR19858:SF0)		Neurospora crassa
72 hours	SCHPO|PomBase=SPBC23G7.06c|UniProtKB=O94464	O94464	Uncharacterized protein C23G7.06c;SPBC23G7.06c;ortholog	SUBFAMILY NOT NAMED (PTHR13466:SF0)		Schizosaccharomyces pombe
72 hours	YEAST|SGD=S000000024|UniProtKB=P39524	P39524	Probable phospholipid-transporting ATPase DRS2;DRS2;ortholog	PHOSPHOLIPID-TRANSPORTING ATPASE IA (PTHR24092:SF55)	cation transporter(PC00068);hydrolase(PC00121)	Saccharomyces cerevisiae
72 hours	ARATH|TAIR=AT1G48410|UniProtKB=O04379	O04379	Protein argonaute 1;AGO1;ortholog	ARGONAUTE-1, ISOFORM A (PTHR22891:SF0)		Arabidopsis thaliana
72 hours	HUMAN|HGNC=19977|UniProtKB=Q96NR8	Q96NR8	Retinol dehydrogenase 12;RDH12;ortholog	RETINOL DEHYDROGENASE 12 (PTHR24320:SF102)	dehydrogenase(PC00092);reductase(PC00198)	Homo sapiens
72 hours	ARATH|TAIR=AT3G63550|UniProtKB=E0X9N4	E0X9N4	Putative RING-type E3 ubiquitin transferase C3H69;At3g63550;ortholog	IP09428P-RELATED (PTHR11224:SF10)	ubiquitin-protein ligase(PC00234)	Arabidopsis thaliana
72 hours	MOUSE|MGI=MGI=97621|UniProtKB=Q07832	Q07832	Serine/threonine-protein kinase PLK1;Plk1;ortholog	SERINE/THREONINE-PROTEIN KINASE PLK1 (PTHR24345:SF79)		Mus musculus
72 hours	RHOBA|EnsemblGenome=RB12087|UniProtKB=Q7UJ69	Q7UJ69	Dihydroxy-acid dehydratase;ilvD;ortholog	DIHYDROXY-ACID DEHYDRATASE, MITOCHONDRIAL (PTHR21000:SF5)	dehydratase(PC00091)	Rhodopirellula baltica
72 hours	EMENI|EnsemblGenome=CADANIAG00006771|UniProtKB=Q5AZQ5	Q5AZQ5	Mitochondrial fission 1 protein;fis1;ortholog	MITOCHONDRIAL FISSION 1 PROTEIN (PTHR13247:SF0)		Emericella nidulans
72 hours	HUMAN|HGNC=11804|UniProtKB=Q01085	Q01085	Nucleolysin TIAR;TIAL1;ortholog	NUCLEOLYSIN TIAR (PTHR10352:SF11)		Homo sapiens
72 hours	HUMAN|HGNC=12496|UniProtKB=Q05086	Q05086	Ubiquitin-protein ligase E3A;UBE3A;ortholog	UBIQUITIN-PROTEIN LIGASE E3A (PTHR45622:SF16)		Homo sapiens
72 hours	MOUSE|MGI=MGI=2386323|UniProtKB=Q8R519	Q8R519	2-amino-3-carboxymuconate-6-semialdehyde decarboxylase;Acmsd;ortholog	2-AMINO-3-CARBOXYMUCONATE-6-SEMIALDEHYDE DECARBOXYLASE (PTHR21240:SF3)		Mus musculus
72 hours	CHICK|Gene=PMS2|UniProtKB=F1NQJ3	F1NQJ3	Mismatch repair endonuclease PMS2;PMS2;ortholog	MISMATCH REPAIR ENDONUCLEASE PMS2-RELATED (PTHR10073:SF51)	DNA binding protein(PC00009)	Gallus gallus
72 hours	XENTR|Xenbase=XB-GENE-943237|UniProtKB=Q28BT8	Q28BT8	tRNA-dihydrouridine(47) synthase [NAD(P)(+)]-like;dus3l;ortholog	TRNA-DIHYDROURIDINE(47) SYNTHASE [NAD(P)(+)]-LIKE (PTHR45846:SF1)		Xenopus tropicalis
72 hours	MOUSE|MGI=MGI=1921375|UniProtKB=Q9DBR3	Q9DBR3	Armadillo repeat-containing protein 8;Armc8;ortholog	ARMADILLO REPEAT-CONTAINING PROTEIN 8 (PTHR15651:SF7)		Mus musculus
72 hours	SCHPO|PomBase=SPAC1851.03|UniProtKB=P40232	P40232	Casein kinase II subunit beta;ckb1;ortholog	CASEIN KINASE II SUBUNIT BETA' (PTHR11740:SF13)	kinase modulator(PC00140)	Schizosaccharomyces pombe
72 hours	DANRE|ZFIN=ZDB-GENE-061110-106|UniProtKB=F1QXD3	F1QXD3	Palmitoyltransferase;zdhhc15b;ortholog	PALMITOYLTRANSFERASE ZDHHC15 (PTHR22883:SF262)		Danio rerio
72 hours	HUMAN|HGNC=30380|UniProtKB=Q9NV70	Q9NV70	Exocyst complex component 1;EXOC1;ortholog	EXOCYST COMPLEX COMPONENT 1-RELATED (PTHR16092:SF28)	transfer/carrier protein(PC00219)	Homo sapiens
72 hours	BOVIN|Gene=RER1|UniProtKB=A5PJ65	A5PJ65	Protein RER1;RER1;ortholog	PROTEIN RER1 (PTHR10743:SF0)		Bos taurus
72 hours	MOUSE|MGI=MGI=1347006|UniProtKB=Q9QUM9	Q9QUM9	Proteasome subunit alpha type-6;Psma6;ortholog	PROTEASOME SUBUNIT ALPHA TYPE-6 (PTHR11599:SF11)	protease(PC00190)	Mus musculus
72 hours	SCHPO|PomBase=SPAC3H8.10|UniProtKB=Q10137	Q10137	Sec14 cytosolic factor;sec14;ortholog	CRAL-TRIO DOMAIN-CONTAINING PROTEIN YKL091C-RELATED (PTHR45657:SF1)		Schizosaccharomyces pombe
72 hours	HUMAN|HGNC=17964|UniProtKB=Q8TC12	Q8TC12	Retinol dehydrogenase 11;RDH11;ortholog	RETINOL DEHYDROGENASE 11 (PTHR24320:SF108)	dehydrogenase(PC00092);reductase(PC00198)	Homo sapiens
72 hours	USTMA|Gene=UMAG_04314|UniProtKB=Q4P6E9	Q4P6E9	Cofilin;COF1;ortholog	COFILIN/ACTIN-DEPOLYMERIZING FACTOR HOMOLOG (PTHR11913:SF12)	non-motor actin binding protein(PC00165)	Ustilago maydis
72 hours	ARATH|TAIR=AT1G01350|UniProtKB=Q8GX84	Q8GX84	Zinc finger CCCH domain-containing protein 1;At1g01350;ortholog	RING FINGER PROTEIN 113A2 (PTHR12930:SF0)	nucleic acid binding(PC00171);ubiquitin-protein ligase(PC00234)	Arabidopsis thaliana
72 hours	NEUCR|EnsemblGenome=NCU01547|UniProtKB=Q8WZY4	Q8WZY4	26S proteasome regulatory subunit rpn-8;rpn-8;ortholog	26S PROTEASOME NON-ATPASE REGULATORY SUBUNIT 7 (PTHR10540:SF7)	metalloprotease(PC00153)	Neurospora crassa
72 hours	DICDI|dictyBase=DDB_G0289723|UniProtKB=Q54H38	Q54H38	Abhydrolase domain-containing protein;abhd;ortholog	ALPHA/BETA HYDROLASE 1, ISOFORM A (PTHR10794:SF63)	serine protease(PC00203)	Dictyostelium discoideum
72 hours	SCHPO|PomBase=SPBP22H7.07|UniProtKB=O13615	O13615	Pre-mRNA-splicing factor prp5;prp5;ortholog	PLEIOTROPIC REGULATOR 1 (PTHR19923:SF0)		Schizosaccharomyces pombe
72 hours	PIG|Ensembl=ENSSSCG00000004456|UniProtKB=F1RQM2	F1RQM2	Phosphoacetylglucosamine mutase;PGM3;ortholog	PHOSPHOACETYLGLUCOSAMINE MUTASE (PTHR45955:SF1)		Sus scrofa
72 hours	USTMA|Gene=UMAG_04299|UniProtKB=Q4P6G4	Q4P6G4	Eukaryotic translation initiation factor 3 subunit B;PRT1;ortholog	EUKARYOTIC TRANSLATION INITIATION FACTOR 3 SUBUNIT B (PTHR14068:SF0)	translation initiation factor(PC00224)	Ustilago maydis
72 hours	SCHPO|PomBase=SPAC11D3.06|UniProtKB=Q10085	Q10085	Uncharacterized transporter C11D3.06;SPAC11D3.06;ortholog	SUBFAMILY NOT NAMED (PTHR11206:SF113)	transporter(PC00227)	Schizosaccharomyces pombe
72 hours	YARLI|EnsemblGenome=YALI0_F13541g|UniProtKB=Q6C1T4	Q6C1T4	Inorganic pyrophosphatase;IPP1;ortholog	INORGANIC PYROPHOSPHATASE (PTHR10286:SF3)	pyrophosphatase(PC00196)	Yarrowia lipolytica
72 hours	SCHPO|PomBase=SPAC5D6.13|UniProtKB=O14205	O14205	Vacuolar protein sorting-associated protein 74;vps74;ortholog	GOLGI PHOSPHOPROTEIN 3 HOMOLOG SAURON (PTHR12704:SF2)		Schizosaccharomyces pombe
72 hours	SCHPO|PomBase=SPAC607.05|UniProtKB=Q9US13	Q9US13	Probable 26S proteasome regulatory subunit rpn9;rpn9;ortholog	26S PROTEASOME NON-ATPASE REGULATORY SUBUNIT 13 (PTHR10539:SF0)	enzyme modulator(PC00095)	Schizosaccharomyces pombe
72 hours	RAT|RGD=1562830|UniProtKB=Q66HA6	Q66HA6	ADP-ribosylation factor-like protein 8B;Arl8b;ortholog	ADP-RIBOSYLATION FACTOR-LIKE PROTEIN 8B (PTHR45732:SF7)		Rattus norvegicus
72 hours	MOUSE|MGI=MGI=2445217|UniProtKB=B7ZMP1	B7ZMP1	Probable Xaa-Pro aminopeptidase 3;Xpnpep3;ortholog	XAA-PRO AMINOPEPTIDASE 3-RELATED (PTHR43226:SF4)		Mus musculus
72 hours	SCHPO|PomBase=SPBC25H2.06c|UniProtKB=P87148	P87148	Protein transport protein yif1;hrf1;ortholog	YIP1-INTERACTING FACTOR HOMOLOG (PTHR14083:SF0)		Schizosaccharomyces pombe
72 hours	RAT|RGD=621203|UniProtKB=P62912	P62912	60S ribosomal protein L32;Rpl32;ortholog	60S RIBOSOMAL PROTEIN L32 (PTHR23413:SF1)	ribosomal protein(PC00202)	Rattus norvegicus
72 hours	PANTR|Gene=TUBA1B|UniProtKB=Q5R1W4	Q5R1W4	Tubulin alpha-1B chain;TUBA1B;ortholog	TUBULIN ALPHA-1B CHAIN (PTHR11588:SF251)	tubulin(PC00228)	Pan troglodytes
72 hours	ARATH|TAIR=AT3G46940|UniProtKB=Q9STG6	Q9STG6	Deoxyuridine 5'-triphosphate nucleotidohydrolase;DUT;ortholog	BCDNA.LD08534 (PTHR11241:SF0)	phosphatase(PC00181)	Arabidopsis thaliana
72 hours	SCHPO|PomBase=SPBP35G2.14|UniProtKB=Q9P789	Q9P789	Pumilio domain-containing protein P35G2.14;SPBP35G2.14;ortholog	PROTEIN JSN1-RELATED (PTHR47093:SF1)		Schizosaccharomyces pombe
72 hours	SCHPO|PomBase=SPAC23H3.03c|UniProtKB=O42857	O42857	Nitrogen permease regulator 2 homolog;SPAC23H3.03c;ortholog	NITROGEN PERMEASE REGULATOR 2-LIKE PROTEIN (PTHR12991:SF10)	nuclease(PC00170);transcription factor(PC00218)	Schizosaccharomyces pombe
72 hours	HUMAN|HGNC=10771|UniProtKB=Q15427	Q15427	Splicing factor 3B subunit 4;SF3B4;ortholog	SPLICING FACTOR 3B SUBUNIT 4 (PTHR15241:SF62)		Homo sapiens
72 hours	NEUCR|EnsemblGenome=NCU03463|UniProtKB=Q01290	Q01290	V-type proton ATPase subunit a;vph-1;ortholog	V-TYPE PROTON ATPASE SUBUNIT A (PTHR11629:SF63)	ATP synthase(PC00002)	Neurospora crassa
72 hours	XENTR|Xenbase=XB-GENE-950101|UniProtKB=Q66KM5	Q66KM5	CTD small phosphatase-like protein 2;ctdspl2;ortholog	CTD SMALL PHOSPHATASE-LIKE PROTEIN 2 (PTHR12210:SF13)		Xenopus tropicalis
72 hours	SCHPO|PomBase=SPAC222.06|UniProtKB=Q9UTE6	Q9UTE6	Protein mak16;mak16;ortholog	PROTEIN MAK16 HOMOLOG (PTHR23405:SF4)		Schizosaccharomyces pombe
72 hours	CHICK|Gene_ORFName=RCJMB04_4p4|UniProtKB=Q5ZLT0	Q5ZLT0	Exportin-7;XPO7;ortholog	EXPORTIN-7 (PTHR12596:SF11)	transfer/carrier protein(PC00219)	Gallus gallus
72 hours	HUMAN|HGNC=18399|UniProtKB=Q8N5I4	Q8N5I4	Dehydrogenase/reductase SDR family member on chromosome X;DHRSX;ortholog	DEHYDROGENASE/REDUCTASE SDR FAMILY MEMBER ON CHROMOSOME X (PTHR24320:SF172)	dehydrogenase(PC00092);reductase(PC00198)	Homo sapiens
72 hours	DICDI|dictyBase=DDB_G0283541|UniProtKB=Q54QY3	Q54QY3	Protein YIPF5 homolog;yipf5;ortholog	PROTEIN YIPF (PTHR21236:SF2)		Dictyostelium discoideum
72 hours	HUMAN|HGNC=14108|UniProtKB=Q9UIA9	Q9UIA9	Exportin-7;XPO7;ortholog	EXPORTIN-7 (PTHR12596:SF11)	transfer/carrier protein(PC00219)	Homo sapiens
72 hours	MOUSE|MGI=MGI=2442711|UniProtKB=Q8JZZ6	Q8JZZ6	AMMECR1-like protein;Ammecr1l;ortholog	AMMECR1-LIKE PROTEIN (PTHR13016:SF1)		Mus musculus
72 hours	ARATH|TAIR=AT3G06930|UniProtKB=Q84W92	Q84W92	Probable histone-arginine methyltransferase 1.3;PRMT13;ortholog	HISTONE-ARGININE METHYLTRANSFERASE CARMER-RELATED (PTHR11006:SF10)	methyltransferase(PC00155)	Arabidopsis thaliana
72 hours	SCHPO|PomBase=SPCC553.08c|UniProtKB=O74945	O74945	Ribosome assembly protein 1;ria1;ortholog	ELONGATION FACTOR-LIKE GTPASE 1 (PTHR42908:SF3)	G-protein(PC00020);hydrolase(PC00121);translation elongation factor(PC00222);translation initiation factor(PC00224)	Schizosaccharomyces pombe
72 hours	USTMA|Gene=UMAG_01514|UniProtKB=Q99078	Q99078	Dual specificity protein kinase FUZ7;FUZ7;ortholog	DUAL SPECIFICITY MITOGEN-ACTIVATED PROTEIN KINASE KINASE DSOR1 (PTHR24361:SF645)		Ustilago maydis
72 hours	SCHPO|PomBase=SPAC1556.07|UniProtKB=Q9UTJ2	Q9UTJ2	Phosphomannomutase;pmm1;ortholog	PHOSPHOMANNOMUTASE-RELATED (PTHR10466:SF0)	mutase(PC00160)	Schizosaccharomyces pombe
72 hours	CHICK|Ensembl=ENSGALG00000003297|UniProtKB=P56517	P56517	Histone deacetylase 1;HDAC1;ortholog	HISTONE DEACETYLASE 1 (PTHR10625:SF188)	deacetylase(PC00087);nucleic acid binding(PC00171);reductase(PC00198)	Gallus gallus
72 hours	YARLI|EnsemblGenome=YALI0_F28083g|UniProtKB=Q6C036	Q6C036	Nucleolar GTP-binding protein 2;NOG2;ortholog	NUCLEOLAR GTP-BINDING PROTEIN 2 (PTHR11089:SF9)		Yarrowia lipolytica
72 hours	SCHPO|PomBase=SPCC23B6.01c|UniProtKB=Q9UUA1	Q9UUA1	Oxysterol-binding protein homolog C23B6.01c;SPCC23B6.01c;ortholog	OXYSTEROL-BINDING PROTEIN-RELATED PROTEIN 5 (PTHR10972:SF102)		Schizosaccharomyces pombe
72 hours	BOVIN|Ensembl=ENSBTAG00000012252|UniProtKB=Q9N0E7	Q9N0E7	Molybdenum cofactor sulfurase;MOCOS;ortholog	MOLYBDENUM COFACTOR SULFURASE (PTHR14237:SF19)		Bos taurus
72 hours	DICDI|dictyBase=DDB_G0267404|UniProtKB=Q6S004	Q6S004	Kinesin-related protein 6;kif6;ortholog	KINESIN-LIKE PROTEIN KIF24 (PTHR24115:SF410)	microtubule binding motor protein(PC00156)	Dictyostelium discoideum
72 hours	HUMAN|HGNC=17035|UniProtKB=Q96B26	Q96B26	Exosome complex component RRP43;EXOSC8;ortholog	EXOSOME COMPLEX COMPONENT RRP43 (PTHR11097:SF9)	exoribonuclease(PC00099);hydrolase(PC00121)	Homo sapiens
72 hours	MOUSE|MGI=MGI=1928898|UniProtKB=Q9JMA1	Q9JMA1	Ubiquitin carboxyl-terminal hydrolase 14;Usp14;ortholog	UBIQUITIN CARBOXYL-TERMINAL HYDROLASE 14 (PTHR43982:SF1)	cysteine protease(PC00081)	Mus musculus
72 hours	YEAST|SGD=S000000776|UniProtKB=P32611	P32611	54S ribosomal protein RML2, mitochondrial;RML2;ortholog	54S RIBOSOMAL PROTEIN RML2, MITOCHONDRIAL (PTHR13691:SF5)	ribosomal protein(PC00202)	Saccharomyces cerevisiae
72 hours	SCHPO|PomBase=SPAC1952.13|UniProtKB=Q9UUJ6	Q9UUJ6	Nuclear elongation and deformation protein 1;ned1;ortholog	PHOSPHATIDATE PHOSPHATASE LPIN3 (PTHR12181:SF12)		Schizosaccharomyces pombe
72 hours	HUMAN|HGNC=25537|UniProtKB=Q9NVU7	Q9NVU7	Protein SDA1 homolog;SDAD1;ortholog	PROTEIN SDA1 HOMOLOG (PTHR12730:SF0)		Homo sapiens
72 hours	ARATH|TAIR=AT5G60540|UniProtKB=Q8LAD0	Q8LAD0	Probable pyridoxal 5'-phosphate synthase subunit PDX2;PDX2;ortholog	PYRIDOXAL 5'-PHOSPHATE SYNTHASE SUBUNIT SNO1-RELATED (PTHR31559:SF0)	cysteine protease(PC00081)	Arabidopsis thaliana
72 hours	SCHPO|PomBase=SPBC887.07|UniProtKB=O94292	O94292	54S ribosomal protein L38, mitochondrial;mrpl38;ortholog	54S RIBOSOMAL PROTEIN L38, MITOCHONDRIAL (PTHR11761:SF3)	ribosomal protein(PC00202)	Schizosaccharomyces pombe
72 hours	SCHPO|PomBase=SPAC19G12.03|UniProtKB=O13842	O13842	Chitin deacetylase 1;cda1;ortholog	SUBFAMILY NOT NAMED (PTHR43123:SF1)		Schizosaccharomyces pombe
72 hours	MOUSE|MGI=MGI=1915339|UniProtKB=P59999	P59999	Actin-related protein 2/3 complex subunit 4;Arpc4;ortholog	ACTIN-RELATED PROTEIN 2/3 COMPLEX SUBUNIT 4 (PTHR22629:SF0)	actin family cytoskeletal protein(PC00041)	Mus musculus
72 hours	DROME|FlyBase=FBgn0040309|UniProtKB=Q9V3P0	Q9V3P0	Peroxiredoxin 1;Jafrac1;ortholog	PEROXIREDOXIN-1 (PTHR10681:SF111)	peroxidase(PC00180)	Drosophila melanogaster
72 hours	SCHPO|PomBase=SPBP8B7.19|UniProtKB=O94267	O94267	FACT complex subunit spt16;spt16;ortholog	FACT COMPLEX SUBUNIT SPT16 (PTHR13980:SF15)	nucleic acid binding(PC00171);transcription cofactor(PC00217)	Schizosaccharomyces pombe
72 hours	SCHPO|PomBase=SPBC21D10.09c|UniProtKB=O74349	O74349	E3 ubiquitin-protein ligase listerin;rkr1;ortholog	E3 UBIQUITIN-PROTEIN LIGASE LISTERIN (PTHR12389:SF0)	ubiquitin-protein ligase(PC00234)	Schizosaccharomyces pombe
72 hours	YEAST|SGD=S000000460|UniProtKB=P38145	P38145	Riboflavin synthase;RIB5;ortholog	RIBOFLAVIN SYNTHASE (PTHR21098:SF0)	transferase(PC00220)	Saccharomyces cerevisiae
72 hours	YEAST|SGD=S000005182|UniProtKB=P13134	P13134	Kexin;KEX2;ortholog	NEUROENDOCRINE CONVERTASE 1 (PTHR42884:SF14)	serine protease(PC00203)	Saccharomyces cerevisiae
72 hours	YARLI|EnsemblGenome=YALI0_C12749g|UniProtKB=Q6CC39	Q6CC39	tRNA pseudouridine synthase 1;PUS1;ortholog	TRNA PSEUDOURIDINE SYNTHASE A, MITOCHONDRIAL (PTHR11142:SF4)	lyase(PC00144)	Yarrowia lipolytica
72 hours	YEAST|SGD=S000001475|UniProtKB=P40580	P40580	Benzil reductase ((S)-benzoin forming) IRC24;IRC24;ortholog	BENZIL REDUCTASE ((S)-BENZOIN FORMING) IRC24 (PTHR43008:SF8)	dehydrogenase(PC00092);reductase(PC00198)	Saccharomyces cerevisiae
72 hours	HUMAN|HGNC=9369|UniProtKB=P49642	P49642	DNA primase small subunit;PRIM1;ortholog	DNA PRIMASE SMALL SUBUNIT (PTHR10536:SF0)	primase(PC00189)	Homo sapiens
72 hours	SCHPO|PomBase=SPAC23G3.11|UniProtKB=Q9P7S2	Q9P7S2	Probable 26S proteasome regulatory subunit rpn6;rpn6;ortholog	26S PROTEASOME NON-ATPASE REGULATORY SUBUNIT 11 (PTHR10678:SF2)		Schizosaccharomyces pombe
72 hours	ASPFU|EnsemblGenome=CADAFUAG00005685|UniProtKB=Q4WXH8	Q4WXH8	DNA polymerase epsilon catalytic subunit A;pol2;ortholog	DNA POLYMERASE EPSILON CATALYTIC SUBUNIT A (PTHR10670:SF0)		Neosartorya fumigata
72 hours	RAT|RGD=1561965|UniProtKB=Q3KR59	Q3KR59	Ubiquitin carboxyl-terminal hydrolase 10;Usp10;ortholog	UBIQUITIN CARBOXYL-TERMINAL HYDROLASE 10 (PTHR24006:SF687)	cysteine protease(PC00081)	Rattus norvegicus
72 hours	BOVIN|Gene=AP2B1|UniProtKB=Q08DS7	Q08DS7	AP-1 complex subunit beta-1;AP2B1;ortholog	SUBFAMILY NOT NAMED (PTHR11134:SF27)	membrane traffic protein(PC00150)	Bos taurus
72 hours	USTMA|Gene=UMAG_00175|UniProtKB=Q4PI88	Q4PI88	Eukaryotic translation initiation factor 3 subunit F;UMAG_00175;ortholog	EUKARYOTIC TRANSLATION INITIATION FACTOR 3 SUBUNIT F (PTHR10540:SF6)	metalloprotease(PC00153);translation initiation factor(PC00224)	Ustilago maydis
72 hours	SCHPO|PomBase=SPBC6B1.06c|UniProtKB=Q11119	Q11119	Ubiquitin carboxyl-terminal hydrolase 14;ubp14;ortholog	UBIQUITINYL HYDROLASE 1 (PTHR24006:SF664)	cysteine protease(PC00081)	Schizosaccharomyces pombe
72 hours	HUMAN|HGNC=10766|UniProtKB=Q15428	Q15428	Splicing factor 3A subunit 2;SF3A2;ortholog	SPLICING FACTOR 3A SUBUNIT 2 (PTHR23205:SF0)	mRNA splicing factor(PC00148)	Homo sapiens
72 hours	YEAST|SGD=S000003954|UniProtKB=Q07830	Q07830	GPI ethanolamine phosphate transferase 3;GPI13;ortholog	GPI ETHANOLAMINE PHOSPHATE TRANSFERASE 3 (PTHR23071:SF1)		Saccharomyces cerevisiae
72 hours	HUMAN|HGNC=3293|UniProtKB=O60573	O60573	Eukaryotic translation initiation factor 4E type 2;EIF4E2;ortholog	EUKARYOTIC TRANSLATION INITIATION FACTOR 4E TYPE 2 (PTHR11960:SF17)	translation initiation factor(PC00224)	Homo sapiens
72 hours	BOVIN|Ensembl=ENSBTAG00000010492|UniProtKB=Q0VD48	Q0VD48	Vacuolar protein sorting-associated protein 4B;VPS4B;ortholog	VACUOLAR PROTEIN SORTING-ASSOCIATED PROTEIN 4B (PTHR23074:SF72)	non-motor microtubule binding protein(PC00166)	Bos taurus
72 hours	PSEAE|EnsemblGenome=PA3387|UniProtKB=Q9RPT1	Q9RPT1	Rhamnolipids biosynthesis 3-oxoacyl-[acyl-carrier-protein] reductase;rhlG;ortholog	SUBFAMILY NOT NAMED (PTHR43618:SF14)	dehydrogenase(PC00092);reductase(PC00198)	Pseudomonas aeruginosa
72 hours	RAT|RGD=619915|UniProtKB=P11348	P11348	Dihydropteridine reductase;Qdpr;ortholog	DIHYDROPTERIDINE REDUCTASE (PTHR15104:SF0)	dehydrogenase(PC00092);reductase(PC00198)	Rattus norvegicus
72 hours	MONBE|Gene=26773|UniProtKB=A9V3C0	A9V3C0	Kynureninase;kynu;ortholog	KYNURENINASE (PTHR14084:SF0)	hydrolase(PC00121)	Monosiga brevicollis
72 hours	SCHPO|PomBase=SPBC19F5.05c|UniProtKB=O60164	O60164	Pescadillo homolog;ppp1;ortholog	PESCADILLO HOMOLOG (PTHR12221:SF6)	ribosomal protein(PC00202)	Schizosaccharomyces pombe
72 hours	NEUCR|EnsemblGenome=NCU07987|UniProtKB=Q1K8G0	Q1K8G0	Cystathionine beta-lyase;met-2;ortholog	CYSTATHIONINE BETA-LYASE (PTHR11808:SF50)	lyase(PC00144)	Neurospora crassa
